# Supplementary material for: Identifying Key Genes for Nasopharyngeal Carcinoma by Prioritized Consensus Differentially Expressed Genes Caused by Aberrant Methylation
Source: J Cancer. 2021 Jan 1;12(3):874–84. doi: 10.7150/jca.49392 (PMC7778547; doi:10.7150/jca.49392)
Supplement: Supplementary file 2 — Supplementary table S1-S6. [file jcav12p0874s2.xlsx]

## Sheet: Table S1
Primers for PRKCB
Gene	Sequence (5' to 3')
hPRKCB-1-F	ATCGCCCCCGAGATAATTGC
hPRKCB-1-R	GGATGGCGGGTGAAAAATCG
hPRKCB-1-F	GGATTGGGATTTGACCAGCAG
hPRKCB-1-R	TGGCACAGGCACATTGAAGT

## Sheet: Table S2
Gene	Gene id	DEG flag	RRA Score	RRA BH p-value	DEG(S4-S1-S2-S3)	#vote num	Oncogene	Tsgene	TF	Tfdomain	EMT-related genes	FC (Metastasis vs. no metastasis)
LHX2	9355	up	5.41284e-09	1.44523e-05	1-1-1-1	4			Yes	Homeodomain	Yes
FERMT1	55612	up	1.10048e-07	8.29286e-05	1-1-1-1	4					Yes
GALNT11	63917	up	1.16821e-07	8.29286e-05	1-1-1-1	4
TYMS	7298	up	1.55995e-07	8.29286e-05	NA-1-1-1	3	Yes				Yes
CXCL10	3627	up	1.64398e-07	8.29286e-05	1-1-1-1	4		Yes				1.92846
FJX1	24147	up	1.86356e-07	8.29286e-05	1-1-1-1	4
IGSF9	57549	up	2.57469e-07	8.65037e-05	1-NA-NA-1	2
GAD1	2571	up	2.63753e-07	8.65037e-05	1-1-1-1	4
RCN1	5954	up	2.91585e-07	8.65037e-05	1-1-1-1	4
ITGAV	3685	up	3.72635e-07	9.28365e-05	1-1-1-1	4		Yes
CNTNAP2	26047	up	3.82473e-07	9.28365e-05	1-1-1-1	4		Yes
USP18	11274	up	4.26081e-07	9.4803e-05	1-1-1-1	4
TNFAIP6	7130	up	4.81569e-07	9.89069e-05	1-1-1-1	4
CSE1L	1434	up	6.23913e-07	0.00011381	NA-1-1-NA	2
SCD5	79966	up	6.39381e-07	0.00011381	1-1-1-1	4
DSG2	1829	up	8.47973e-07	0.000134186	1-1-1-1	4
FRMD4A	55691	up	8.54369e-07	0.000134186	1-1-1-1	4
GRB10	2887	up	1.00771e-06	0.00014377	1-1-1-1	4
DOCK4	9732	up	1.02308e-06	0.00014377	1-1-1-1	4
PGAP1	80055	up	1.17511e-06	0.000154558	1-1-1-1	4
NOV	4856	up	1.21563e-06	0.000154558	1-1-1-1	4	Yes	Yes			Yes
PTPN14	5784	up	1.2998e-06	0.000157748	1-1-1-1	4					Yes
IFIT3	3437	up	1.39286e-06	0.000161693	1-1-1-1	4
INSM1	3642	up	1.48117e-06	0.00016478	1-1-1-1	4			Yes	C2H2 ZF
VRK2	7444	up	1.59696e-06	0.000170555	NA-1-1-1	3
NUAK1	9891	up	1.87909e-06	0.000192968	1-1-1-1	4		Yes			Yes
TNFSF15	9966	up	2.08883e-06	0.000199996	NA-1-1-1	3					Yes
CXCL11	6373	up	2.3195e-06	0.000199996	1-1-1-1	4
CKAP4	10970	up	2.38518e-06	0.000199996	1-1-1-1	4
EPCAM	4072	up	2.41129e-06	0.000199996	1-1-1-1	4	Yes				Yes
CXCL3	2921	up	2.45403e-06	0.000199996	1-1-1-1	4	Yes
PRLR	5618	up	2.48897e-06	0.000199996	1-1-1-1	4
BRIP1	83990	up	2.49512e-06	0.000199996	NA-1-1-1	3
GADD45A	1647	up	2.54676e-06	0.000199996	1-1-1-1	4		Yes	No	Unknown
FGF1	2246	up	2.83973e-06	0.000206364	1-1-1-1	4					Yes
IDH1	3417	up	2.86412e-06	0.000206364	NA-1-1-1	3	Yes	Yes			Yes
LMNB2	84823	up	2.94492e-06	0.000206364	NA-1-1-1	3
STAR	6770	up	2.98654e-06	0.000206364	1-1-1-1	4
PLAU	5328	up	3.02231e-06	0.000206364	NA-1-1-1	3
GJA1	2697	up	3.0916e-06	0.000206364	1-1-1-1	4		Yes
PTGS2	5743	up	3.33247e-06	0.000217017	1-1-1-1	4					Yes
SOX4	6659	up	3.46745e-06	0.00022043	1-1-1-1	4	Yes		Yes	HMG/Sox	Yes	1.31412
HOXA10	3206	up	3.66421e-06	0.000227522	NA-1-1-1	3			Yes	Homeodomain	Yes
RSAD2	91543	up	3.95761e-06	0.000228987	1-1-1-1	4
KLRG2	346689	up	3.95956e-06	0.000228987	1-NA-NA-1	2
L3MBTL4	91133	up	4.04349e-06	0.000228987	1-1-NA-1	3		Yes	Yes	C2H2 ZF
IL13RA2	3598	up	4.06555e-06	0.000228987	1-1-1-1	4
SCNN1G	6340	up	4.24607e-06	0.000228987	1-1-1-1	4
C6orf141	135398	up	4.3039e-06	0.000228987	1-1-NA-1	3
MICAL2	9645	up	4.30577e-06	0.000228987	1-1-1-1	4					Yes
LAMA1	284217	up	4.37864e-06	0.000228987	1-1-1-1	4					Yes
HSPA4L	22824	up	4.45966e-06	0.000228987	1-1-1-1	4
GATA6	2627	up	4.58048e-06	0.000230753	1-1-1-1	4	Yes		Yes	GATA	Yes
IFIH1	64135	up	5.08607e-06	0.000251478	1-1-1-1	4
INPP1	3628	up	5.3701e-06	0.000260694	1-1-1-1	4
NFE2L3	9603	up	5.55932e-06	0.00026506	NA-1-1-1	3			Yes	bZIP
NEMP1	23306	up	5.73344e-06	0.000266951	NA-1-1-NA	2
RAI14	26064	up	5.79893e-06	0.000266951	1-1-1-1	4
KREMEN2	79412	up	7.61072e-06	0.000339928	1-1-1-1	4
HELLS	3070	up	7.63883e-06	0.000339928	NA-1-1-NA	2
BMP2	650	up	7.91823e-06	0.000342947	1-1-1-1	4		Yes	No	Unknown	Yes
ROBO1	6091	up	8.0483e-06	0.000342947	1-1-1-1	4		Yes
COL4A5	1287	up	8.09201e-06	0.000342947	1-1-1-1	4
IFI44	10561	up	8.44814e-06	0.000348049	1-1-1-1	4
PCNA	5111	up	8.47311e-06	0.000348049	NA-1-1-NA	2			No	Unknown
PAPSS2	9060	up	8.782e-06	0.000355272	1-1-1-1	4
NRXN1	9378	up	9.00422e-06	0.000358825	1-1-1-1	4
XAF1	54739	up	9.53766e-06	0.00037081	1-1-1-1	4		Yes
IFI44L	10964	up	9.68717e-06	0.00037081	1-1-1-1	4
PLXNA1	5361	up	9.72161e-06	0.00037081	1-1-1-1	4			No	Unknown
ZWINT	11130	up	9.97618e-06	0.00037516	NA-1-1-1	3
FCGR1B	2210	up	1.07882e-05	0.000400061	NA-1-1-1	3
IFIT1	3434	up	1.18533e-05	0.00043354	1-1-1-1	4
GINS1	9837	up	1.26247e-05	0.000455514	NA-1-1-1	3
DTL	51514	up	1.32366e-05	0.000471223	NA-1-1-1	3
AGRN	375790	up	1.34535e-05	0.000472643	1-NA-NA-1	2	Yes
RCN2	5955	up	1.40963e-05	0.000488792	NA-1-1-1	3
ABCA3	21	up	1.50495e-05	0.000515156	1-1-1-1	4
RTKN	6242	up	1.71539e-05	0.000579759	1-1-NA-1	3
ARL14	80117	up	1.76435e-05	0.000588851	1-1-1-1	4
PUS7	54517	up	1.82786e-05	0.000597868	NA-1-1-1	3
FHOD3	80206	up	1.83615e-05	0.000597868	1-1-1-1	4
LAMB1	3912	up	1.88551e-05	0.000606544	NA-1-1-1	3
TFRC	7037	up	2.0383e-05	0.000647888	NA-1-1-1	3
CTPS1	1503	up	2.10985e-05	0.000662742	NA-1-1-NA	2
FANCI	55215	up	2.24367e-05	0.000696583	NA-1-1-1	3
ECT2	1894	up	2.37647e-05	0.000729331	NA-1-1-1	3	Yes	Yes			Yes
SMC4	10051	up	2.59335e-05	0.000786845	NA-1-1-NA	2
CALD1	800	up	2.63292e-05	0.000789875	NA-1-1-NA	2
RBBP8	5932	up	2.66431e-05	0.000790411	NA-1-1-1	3		Yes				1.50873
SSX2IP	117178	up	2.70038e-05	0.000792309	NA-1-1-1	3
FN1	2335	up	2.73504e-05	0.000793756	NA-1-1-1	3					Yes
FCGR3B	2215	up	3.09807e-05	0.000889445	NA-1-1-1	3
COL27A1	85301	up	3.16995e-05	0.000900401	1-1-NA-1	3
TNFSF4	7292	up	3.21437e-05	0.000903407	NA-1-1-1	3			No	Unknown
AJUBA	84962	up	3.48009e-05	0.000967899	1-1-NA-1	3					Yes
TUFT1	7286	up	3.63892e-05	0.00100164	1-NA-NA-1	2					Yes
ZNF488	118738	up	3.74525e-05	0.00101297	1-NA-NA-1	2			Yes	C2H2 ZF
FAM83B	222584	up	3.75595e-05	0.00101297	1-1-NA-1	3
KCTD3	51133	up	3.86617e-05	0.00103227	NA-1-1-1	3
COL4A2	1284	up	3.98704e-05	0.001054	NA-1-1-1	3
CDK1	983	up	4.28526e-05	0.00112173	NA-1-1-1	3	Yes
LGALS1	3956	up	4.97202e-05	0.00128287	NA-1-1-1	3					Yes
FPR3	2359	up	5.03838e-05	0.00128287	NA-1-1-1	3
COL4A1	1282	up	5.04501e-05	0.00128287	NA-1-1-1	3
CACNA2D1	781	up	5.59671e-05	0.00140974	1-1-1-NA	3
ANKRD22	118932	up	6.16619e-05	0.00153025	1-1-NA-1	3
MTERF3	51001	up	6.18977e-05	0.00153025	NA-1-1-NA	2			Yes	mTERF
FMNL2	114793	up	6.32688e-05	0.00154899	NA-1-NA-1	2			No	Unknown
FOXM1	2305	up	6.38161e-05	0.00154899	NA-1-1-1	3	Yes		Yes	Forkhead	Yes
RAD51AP1	10635	up	6.44292e-05	0.00154978	NA-1-1-1	3
SYNPO2	171024	up	6.59785e-05	0.00157288	1-1-NA-1	3		Yes
COL5A1	1289	up	6.94753e-05	0.00164158	NA-1-1-1	3
MAD2L1	4085	up	7.4777e-05	0.00173392	NA-1-1-1	3
MINPP1	9562	up	7.48057e-05	0.00173392	NA-1-1-1	3
PRC1	9055	up	7.53313e-05	0.00173392	NA-1-1-1	3
HS3ST4	9951	up	7.71934e-05	0.00176159	1-1-NA-1	3
SLC39A14	23516	up	7.89249e-05	0.00178584	NA-1-1-1	3
ARNT2	9915	up	8.08959e-05	0.00181506	NA-1-1-1	3			Yes	bHLH
ADAM23	8745	up	8.15922e-05	0.00181543	1-1-1-NA	3
NDC80	10403	up	8.23264e-05	0.00181662	NA-1-1-NA	2			No	bZIP
HOXB13	10481	up	8.72357e-05	0.00190918	1-NA-NA-1	2		Yes	Yes	Homeodomain	Yes
SOX6	55553	up	8.96182e-05	0.00192286	1-1-NA-1	3			Yes	HMG/Sox
RFC4	5984	up	8.96312e-05	0.00192286	NA-1-1-NA	2
TMTC3	160418	up	9.00216e-05	0.00192286	1-1-NA-1	3
DEPDC1	55635	up	9.22785e-05	0.00195543	NA-1-1-1	3			No	Unknown
EXO1	9156	up	9.38486e-05	0.00197304	NA-1-1-1	3			No	Unknown
MCM7	4176	up	9.72456e-05	0.00201931	NA-1-1-NA	2
PCLAF	9768	up	9.75622e-05	0.00201931	NA-1-1-NA	2
FZD7	8324	up	9.88892e-05	0.00203103	1-1-1-NA	3					Yes
CENPF	1063	up	0.000100306	0.00204441	NA-1-1-1	3
ATF5	22809	up	0.000105925	0.00214257	NA-1-1-1	3			Yes	bZIP
DAPL1	92196	up	0.000106745	0.00214292	1-1-NA-1	3
TOP2A	7153	up	0.000113676	0.00226503	NA-1-1-1	3			No	Unknown
MMP12	4321	up	0.000118089	0.00233555	NA-1-1-1	3	Yes
NPL	80896	up	0.000123525	0.00242109	NA-1-1-1	3
KIF23	9493	up	0.000124228	0.00242109	NA-1-1-1	3
ATAD2	29028	up	0.000130797	0.00253064	NA-1-1-NA	2
ZIC2	7546	up	0.000136662	0.00261355	1-1-NA-1	3	Yes		Yes	C2H2 ZF
CCNE2	9134	up	0.00013704	0.00261355	NA-1-1-1	3
OIP5	11339	up	0.000138825	0.00262881	NA-1-1-1	3
GMNN	51053	up	0.000139958	0.00263161	NA-1-1-NA	2	Yes				Yes
PSAT1	29968	up	0.000148425	0.00277065	NA-1-1-1	3
BRCA1	672	up	0.000149428	0.00277065	NA-1-1-NA	2		Yes	No	Unknown	Yes
ZNRF3	84133	up	0.000157623	0.00288401	1-1-NA-1	3
PIMREG	54478	up	0.000157702	0.00288401	1-NA-NA-1	2
FRAS1	80144	up	0.000158799	0.00288431	1-1-1-NA	3
MPP3	4356	up	0.000159888	0.00288446	1-NA-NA-1	2
MARVELD3	91862	up	0.000171659	0.00307604	1-NA-NA-1	2					Yes
TPX2	22974	up	0.000179691	0.0031985	NA-1-1-NA	2
FGD6	55785	up	0.000186686	0.00330101	NA-1-1-1	3
COL8A1	1295	up	0.000196828	0.00343989	NA-1-1-1	3					Yes
INHBA	3624	up	0.000197117	0.00343989	NA-1-1-1	3
PBK	55872	up	0.00019942	0.00345748	NA-1-1-1	3	Yes
UBE2QL1	134111	up	0.000201865	0.00345974	1-1-NA-1	3		Yes
XG	7499	up	0.000204153	0.00345974	1-1-NA-1	3
NTRK2	4915	up	0.000204733	0.00345974	1-1-1-NA	3					Yes
ITLN2	142683	up	0.00020698	0.00347571	1-NA-NA-1	2
FNDC3B	64778	up	0.000208698	0.00348265	1-1-NA-1	3	Yes					2.26661
MCM2	4171	up	0.000224362	0.00372079	NA-1-1-NA	2
CDC45	8318	up	0.0002323	0.00382865	NA-1-1-1	3
PMAIP1	5366	up	0.00023999	0.00393113	NA-1-1-1	3
EZH2	2146	up	0.000248547	0.00404555	NA-1-1-NA	2	Yes	Yes	No	Unknown	Yes
MARCO	8685	up	0.000250125	0.00404555	NA-1-1-1	3
SULF1	23213	up	0.000251521	0.00404555	NA-1-1-1	3
VCAN	1462	up	0.000256041	0.00409359	NA-1-1-1	3					Yes
ASNS	440	up	0.000261102	0.00414965	NA-1-1-NA	2
GZMH	2999	up	0.000273368	0.00428362	NA-1-1-1	3
CCT6A	908	up	0.000273964	0.00428362	NA-1-1-NA	2
OASL	8638	up	0.000274344	0.00428362	1-1-NA-1	3
BUB1B	701	up	0.000287134	0.00444338	NA-1-1-1	3
PKP1	5317	up	0.000290042	0.00444338	1-NA-1-1	3
MYO10	4651	up	0.000293494	0.00444338	1-1-NA-1	3
CENPU	79682	up	0.000293796	0.00444338	NA-1-1-NA	2
LINC00839	84856	up	0.000294561	0.00444338	1-1-NA-NA	2
IGF2BP3	10643	up	0.000296769	0.00445154	NA-1-1-1	3
AURKA	6790	up	0.000300612	0.00447177	NA-1-1-NA	2	Yes				Yes
AFAP1-AS1	84740	up	0.000301468	0.00447177	1-1-NA-1	3
INTS13	55726	up	0.00030434	0.00448944	NA-1-1-NA	2
KIF18A	81930	up	0.000311925	0.00457604	NA-1-1-1	3
RACGAP1	29127	up	0.000314398	0.00458712	NA-1-1-NA	2
ASPM	259266	up	0.000320895	0.00465647	NA-1-1-1	3
MMP1	4312	up	0.00032559	0.00469905	NA-1-1-1	3					Yes
SMC1A	8243	up	0.000328491	0.00471544	NA-1-1-NA	2					Yes
HOXC8	3224	up	0.000330697	0.00472172	1-NA-NA-1	2			Yes	Homeodomain
EDARADD	128178	up	0.000341768	0.00485383	1-NA-NA-1	2
KIF14	9928	up	0.000348243	0.00491962	NA-1-1-1	3	Yes
COL1A1	1277	up	0.000350128	0.00492023	NA-1-1-1	3
HDGFL3	50810	up	0.000363062	0.00507527	1-1-1-1	4
ZNF683	257101	up	0.000367461	0.00509681	1-NA-NA-1	2			Yes	C2H2 ZF
DEPP1	11067	up	0.000368421	0.00509681	NA-1-1-NA	2
PLPP4	196051	up	0.000371332	0.0051106	1-NA-NA-1	2
B4GALT6	9331	up	0.000378924	0.00518835	NA-1-1-1	3
NAV2	89797	up	0.000383229	0.00521477	1-NA-1-1	3
IRF6	3664	up	0.000386609	0.00521477	1-NA-NA-1	2			Yes	IRF	Yes
POSTN	10631	up	0.000387254	0.00521477	NA-1-1-1	3					Yes
KITLG	4254	up	0.000388667	0.00521477	1-1-1-NA	3
NUP62	23636	up	0.00039382	0.00525749	NA-1-1-NA	2
VASH2	79805	up	0.000400575	0.00532106	NA-1-1-1	3					Yes
SPARC	6678	up	0.000403566	0.00533426	NA-1-1-NA	2	Yes	Yes			Yes
CHRNA6	8973	up	0.000412281	0.00542262	1-NA-NA-1	2
SLCO5A1	81796	up	0.000424744	0.00555915	NA-1-1-1	3
PLA2G7	7941	up	0.000433389	0.00564462	NA-1-1-1	3		Yes
SEMA6D	80031	up	0.000437741	0.00564639	1-1-1-NA	3
TTK	7272	up	0.000437754	0.00564639	NA-1-1-1	3
OAS3	4940	up	0.000439948	0.00564741	1-1-NA-1	3
EIF2AK2	5610	up	0.000442149	0.0056485	NA-1-1-1	3			No	Unknown
ASB9	140462	up	0.000446572	0.00567785	1-1-NA-1	3
LINC00622	644242	up	0.000453514	0.00573878	1-1-NA-NA	2
BCL2A1	597	up	0.000463743	0.00581311	NA-1-1-1	3	Yes
ZNF618	114991	up	0.000470355	0.00586844	1-NA-NA-1	2			Yes	C2H2 ZF
NCAPG	64151	up	0.00047416	0.0058884	NA-1-1-NA	2
ANGPT2	285	up	0.000483019	0.00594604	NA-1-1-1	3
MMP3	4314	up	0.000483901	0.00594604	NA-1-1-1	3					Yes
MCM6	4175	up	0.000486313	0.00594604	NA-1-1-NA	2
GNLY	10578	up	0.000487709	0.00594604	NA-1-1-1	3
CXCL9	4283	up	0.000492428	0.00597629	NA-1-1-1	3					Yes
GHR	2690	up	0.000511667	0.00617799	1-1-1-NA	3
OLFM1	10439	up	0.000513676	0.00617799	1-1-1-NA	3
HMGA2	8091	up	0.000521152	0.00618915	1-1-NA-1	3	Yes		Yes	AT hook	Yes
COL5A2	1290	up	0.00052138	0.00618915	NA-1-1-1	3
KNTC1	9735	up	0.000521557	0.00618915	NA-1-1-NA	2			No	Unknown
PARPBP	55010	up	0.000525307	0.00619055	NA-1-1-NA	2
C1QB	713	up	0.000526312	0.00619055	NA-1-1-1	3
HOXA9	3205	up	0.000547957	0.00638884	1-NA-NA-1	2	Yes		Yes	Homeodomain	Yes
INTS7	25896	up	0.000550531	0.00639095	NA-1-1-NA	2	Yes
DBF4	10926	up	0.000558027	0.00644992	NA-1-1-NA	2
ICAM1	3383	up	0.000561703	0.00646443	NA-1-1-1	3			No	Unknown
FAM83H	286077	up	0.000567401	0.00650198	1-NA-NA-1	2
CCL20	6364	up	0.000570319	0.0065042	1-1-1-NA	3					Yes
MYBPC1	4604	up	0.000572854	0.0065042	1-1-1-NA	3
NUP107	57122	up	0.000576721	0.0065042	NA-1-1-NA	2
NEK2	4751	up	0.000577339	0.0065042	NA-1-1-1	3
FBXO5	26271	up	0.00059572	0.0066576	NA-1-1-NA	2
BIRC5	332	up	0.000595942	0.0066576	NA-1-1-1	3	Yes				Yes
CCL4	6351	up	0.000598632	0.00665978	NA-1-1-1	3
CDC25A	993	up	0.000628746	0.00694253	NA-1-1-1	3	Yes
BEX3	27018	up	0.000629248	0.00694253	NA-1-1-NA	2
TIGAR	57103	up	0.000632459	0.00694459	NA-1-1-NA	2
U2SURP	23350	up	0.000634637	0.00694459	NA-1-1-NA	2
ADAMTS2	9509	up	0.000648422	0.00706647	NA-1-1-1	3
PXDN	7837	up	0.000659845	0.00716173	NA-1-1-1	3
STEAP3	55240	up	0.000673455	0.00723555	1-NA-NA-1	2
PRRX1	5396	up	0.000674264	0.00723555	1-1-1-NA	3			Yes	Homeodomain	Yes
ATIC	471	up	0.000674776	0.00723555	NA-1-1-NA	2
ZWILCH	55055	up	0.000695303	0.00742584	NA-1-1-NA	2
MELK	9833	up	0.000706868	0.00751927	NA-1-1-1	3
KIF18B	146909	up	0.000716136	0.00758764	NA-1-1-1	3
MICALCL	84953	up	0.000718989	0.00758775	1-NA-NA-1	2
MTCL1	23255	up	0.000734963	0.00772579	NA-1-1-NA	2
B4GALNT4	338707	up	0.000738166	0.00772903	1-NA-NA-1	2
DDX60	55601	up	0.000748552	0.00779405	1-1-1-NA	3
ZNF697	90874	up	0.000754185	0.00779405	1-NA-NA-1	2			Yes	C2H2 ZF
LEMD1	93273	up	0.000754795	0.00779405	1-NA-NA-1	2
DSCC1	79075	up	0.000756052	0.00779405	NA-1-1-1	3
PPP2R2C	5522	up	0.000790218	0.00808384	1-NA-NA-1	2		Yes
CLEC7A	64581	up	0.000817329	0.00829759	NA-1-1-1	3
ARMT1	79624	up	0.000837035	0.00846547	NA-1-1-NA	2
DRAM1	55332	up	0.00084754	0.00853937	NA-1-1-NA	2
DDR1	780	up	0.000869807	0.00870508	1-NA-NA-1	2					Yes	1.77626
CEP135	9662	up	0.000870508	0.00870508	NA-1-1-NA	2
LAMA3	3909	up	0.000878323	0.00875045	1-1-NA-1	3
FAM71E1	112703	up	0.000894455	0.00887805	1-NA-NA-1	2
OLR1	4973	up	0.000953841	0.00943243	1-NA-NA-1	2	Yes
LGR5	8549	up	0.000957443	0.00943311	1-1-1-NA	3					Yes
RRM2	6241	up	0.000965421	0.00947674	NA-1-1-NA	2
NEDD1	121441	up	0.000978183	0.00956684	NA-1-NA-1	2
CEP55	55165	up	0.000994033	0.00968638	NA-1-1-1	3
MEST	4232	up	0.000997802	0.00968775	NA-1-1-1	3
CCL8	6355	up	0.00100158	0.0096892	NA-1-1-1	3
CHI3L1	1116	up	0.00100917	0.00972734	NA-1-1-1	3
MSH6	2956	up	0.0010398	0.00998657	NA-1-1-NA	2			No	Unknown
PTGFRN	5738	up	0.00104588	0.0100089	1-NA-NA-1	2
CXCL8	3576	up	0.00106418	0.0101477	1-NA-NA-1	2					Yes
NUSAP1	51203	up	0.00107943	0.0102565	NA-1-1-NA	2
HOXC6	3223	up	0.0010909	0.0103288	NA-1-1-NA	2			Yes	Homeodomain
SCML2	10389	up	0.00109569	0.0103374	NA-1-NA-1	2			No	Unknown
STMN1	3925	up	0.00111691	0.0105006	NA-1-1-NA	2	Yes
BUB1	699	up	0.00112735	0.0105615	NA-1-1-NA	2
FOSL2	2355	up	0.00114544	0.0106645	1-NA-NA-1	2			Yes	bZIP
DMD	1756	up	0.00114811	0.0106645	NA-1-1-1	3		Yes
SOCS1	8651	up	0.00115225	0.0106645	NA-1-1-1	3		Yes
ERO1B	56605	up	0.00115432	0.0106645	NA-1-1-NA	2
TNFRSF10B	8795	up	0.00116984	0.0107706	NA-1-1-NA	2		Yes
ZNF112	7771	up	0.00117948	0.0108066	1-1-NA-NA	2			Yes	C2H2 ZF
NECTIN1	5818	up	0.00118185	0.0108066	1-NA-NA-1	2
CCR1	1230	up	0.00122423	0.0111559	NA-1-1-1	3
ASPN	54829	up	0.00123289	0.0111966	NA-1-1-1	3
KCNS3	3790	up	0.00126792	0.0114757	1-1-NA-1	3
CCNB2	9133	up	0.00127678	0.0115011	NA-1-1-1	3	Yes
FEN1	2237	up	0.00127933	0.0115011	NA-1-1-NA	2			No	Unknown
SPP1	6696	up	0.00128568	0.0115056	NA-1-1-1	3					Yes
NREP	9315	up	0.00128846	0.0115056	NA-1-1-NA	2					Yes
KCTD1	284252	up	0.00130597	0.0115977	1-NA-NA-1	2
CDK4	1019	up	0.00130746	0.0115977	NA-1-1-NA	2	Yes
CD163	9332	up	0.00131262	0.011605	NA-1-1-1	3
PHF14	9678	up	0.00133589	0.0117717	NA-1-1-NA	2
PFDN4	5203	up	0.00136463	0.0119854	NA-1-1-NA	2
PDGFRL	5157	up	0.0014004	0.0122192	1-1-NA-1	3		Yes
PLEK2	26499	up	0.00142924	0.0123918	1-NA-NA-1	2			No	Unknown
KREMEN1	83999	up	0.00142947	0.0123918	1-NA-NA-1	2
COL3A1	1281	up	0.00144811	0.0125128	NA-1-1-1	3
ESRP2	80004	up	0.00145764	0.0125545	1-NA-NA-1	2					Yes
CALN1	83698	up	0.00146354	0.0125648	1-NA-NA-1	2
MUC19	283463	up	0.00147368	0.0126113	1-1-NA-NA	2
HMMR	3161	up	0.0014826	0.0126471	NA-1-1-NA	2
RIF1	55183	up	0.00151285	0.012864	NA-1-1-NA	2
KCNB2	9312	up	0.00151901	0.0128754	1-NA-NA-1	2
LAMB3	3914	up	0.0015243	0.0128793	1-NA-NA-1	2
NUP205	23165	up	0.0015434	0.0129828	NA-1-1-NA	2
ESRP1	54845	up	0.00154627	0.0129828	1-NA-NA-1	2		Yes			Yes
PLA2G3	50487	up	0.00160252	0.013371	1-NA-NA-1	2
RAN	5901	up	0.00163686	0.013615	NA-1-1-NA	2
MAGOHB	55110	up	0.00166862	0.0137932	NA-1-1-NA	2
GGCT	79017	up	0.00170068	0.0140119	NA-1-1-NA	2
CD276	80381	up	0.00170556	0.0140119	1-NA-NA-1	2
SHTN1	57698	up	0.00172109	0.014096	1-NA-NA-1	2
ORC6	23594	up	0.0017657	0.0144172	NA-1-1-NA	2
AACSP1	729522	up	0.0017962	0.0146215	1-1-NA-NA	2
TNKS1BP1	85456	up	0.00188599	0.0152132	1-NA-NA-1	2
CMPK2	129607	up	0.00192306	0.0154655	1-1-NA-NA	2
GJB5	2709	up	0.00193276	0.0154969	1-NA-NA-1	2
NHS	4810	up	0.0019679	0.0157314	1-NA-NA-1	2
TMEM178B	100507421	up	0.00202892	0.0161708	1-1-NA-NA	2
ADGRF4	221393	up	0.00204774	0.0162722	1-NA-NA-1	2
DNM1L	10059	up	0.00207321	0.0164257	NA-1-1-NA	2
TCIM	56892	up	0.00207972	0.0164286	1-1-1-1	4
KIF11	3832	up	0.00209926	0.0164937	NA-1-1-NA	2
ADGRG7	84873	up	0.00210033	0.0164937	1-NA-NA-1	2
MPHOSPH9	10198	up	0.00210888	0.0165124	NA-1-1-NA	2
PLEKHG3	26030	up	0.0021696	0.0169288	1-NA-NA-1	2
KIF4A	24137	up	0.00218112	0.0169291	NA-1-1-NA	2
KRT16P3	644945	up	0.00220073	0.0169825	1-NA-NA-1	2
SPR	6697	up	0.00229099	0.0175957	1-NA-NA-1	2
SHROOM2	357	up	0.00229782	0.0175957	1-NA-NA-1	2
SNX10	29887	up	0.00230148	0.0175957	NA-1-1-NA	2
ITGB6	3694	up	0.00231906	0.0175957	1-NA-NA-1	2					Yes
GZMB	3002	up	0.00232921	0.0176175	NA-1-1-NA	2
PAICS	10606	up	0.00244342	0.0183773	NA-1-1-NA	2
CEP152	22995	up	0.00248209	0.0186157	NA-1-1-NA	2
ARHGEF19	128272	up	0.0025315	0.0188802	1-NA-NA-1	2
S1PR5	53637	up	0.00254036	0.0188935	1-NA-NA-1	2
EPHB2	2048	up	0.00259087	0.0191624	1-NA-NA-1	2		Yes			Yes
ZBED9	114821	up	0.00266268	0.019585	1-NA-NA-1	2			Yes	BED ZF
MIR181A2HG	100379345	up	0.00271941	0.0199473	1-1-NA-NA	2
FBN1	2200	up	0.00276116	0.0201981	NA-1-1-NA	2			No	Unknown
KIF15	56992	up	0.00278363	0.0202573	NA-1-1-NA	2			No	bZIP
WNT5A	7474	up	0.00278443	0.0202573	1-NA-NA-1	2	Yes	Yes	No	Unknown	Yes
TEX101	83639	up	0.00280503	0.0203517	1-NA-NA-1	2
ANKLE2	23141	up	0.00284358	0.0205755	NA-1-1-NA	2
KRT17	3872	up	0.00296916	0.0213683	1-NA-NA-1	2					Yes
CCR8	1237	up	0.00299762	0.0215152	1-NA-NA-1	2
MTHFD2	10797	up	0.00301201	0.0215605	NA-1-1-NA	2					Yes
CDK18	5129	up	0.0030342	0.0216613	1-NA-NA-1	2						1.39993
ADGRA3	166647	up	0.00308029	0.0219317	1-NA-NA-1	2
CXADR	1525	up	0.00309209	0.0219408	1-NA-NA-1	2
CENPE	1062	up	0.00309801	0.0219408	NA-1-1-NA	2
HPRT1	3251	up	0.00314146	0.0221186	NA-1-1-NA	2
NECTIN4	81607	up	0.00314472	0.0221186	1-NA-NA-1	2
RAD51C	5889	up	0.00314797	0.0221186	NA-1-1-NA	2		Yes
EDN2	1907	up	0.00320533	0.0224626	1-NA-NA-1	2
MANEA	79694	up	0.00322924	0.0225709	NA-1-1-NA	2
CCNA2	890	up	0.00325612	0.0226993	NA-1-1-NA	2					Yes
SUZ12	23512	up	0.00336316	0.0232633	NA-1-1-NA	2	Yes	Yes	No	Unknown	Yes
NHSL1	57224	up	0.00337596	0.0232915	1-NA-NA-1	2
HCAR2	338442	up	0.00341751	0.0235174	1-NA-NA-1	2		Yes
YES1	7525	up	0.00346088	0.0237518	1-NA-NA-1	2	Yes
HOXC13	3229	up	0.00350211	0.0238476	1-NA-NA-1	2			Yes	Homeodomain
FBXO39	162517	up	0.00351787	0.0238476	1-NA-NA-1	2
TIPIN	54962	up	0.00353434	0.0238476	NA-1-1-NA	2
EFNB1	1947	up	0.00354181	0.0238476	1-NA-NA-1	2
EGFL6	25975	up	0.00354358	0.0238476	1-NA-NA-1	2
RFC3	5983	up	0.00354587	0.0238476	NA-1-1-NA	2	Yes
PGLYRP4	57115	up	0.00360059	0.0240942	1-NA-NA-1	2
ANLN	54443	up	0.0036262	0.0241445	NA-1-NA-1	2
TMEM97	27346	up	0.00363901	0.0241695	NA-1-1-NA	2
PKDCC	91461	up	0.00366187	0.024261	1-1-NA-NA	2
CENPH	64946	up	0.00369744	0.024436	NA-1-NA-1	2
E2F3	1871	up	0.00373333	0.0246124	NA-1-1-NA	2	Yes	Yes	Yes	E2F
STAP2	55620	up	0.003871	0.0254571	1-NA-NA-1	2
SEC61A2	55176	up	0.003883	0.0254592	NA-1-1-NA	2
TMEM132A	54972	up	0.00393239	0.0256711	1-NA-NA-1	2
POGLUT1	56983	up	0.00397433	0.0258446	NA-1-1-NA	2					Yes
TMPRSS11A	339967	up	0.003988	0.0258446	1-NA-NA-1	2		Yes
LAMC1	3915	up	0.00402342	0.0259608	NA-1-1-NA	2
PIR	8544	up	0.00402538	0.0259608	1-NA-NA-1	2	Yes
AKT3	10000	up	0.00407281	0.0261588	NA-1-1-NA	2
HOXC9	3225	up	0.00407568	0.0261588	1-NA-NA-1	2			Yes	Homeodomain
C12orf54	121273	up	0.00413368	0.0263411	1-NA-NA-1	2
LAD1	3898	up	0.00418272	0.0265901	1-NA-NA-1	2
LZTS1	11178	up	0.00420948	0.0266967	1-NA-NA-1	2		Yes	No	Unknown
COL22A1	169044	up	0.00432994	0.0271879	1-NA-NA-1	2
C1QL2	165257	up	0.00436096	0.0272687	1-NA-NA-1	2
LINC00319	284836	up	0.00451041	0.0280718	1-NA-NA-1	2
SAC3D1	29901	up	0.0045829	0.0284566	NA-1-1-NA	2
WFDC5	149708	up	0.00465328	0.0287599	1-NA-NA-1	2
TMPO	7112	up	0.0046936	0.028942	NA-1-1-NA	2
MDK	4192	up	0.00470609	0.0289522	1-NA-NA-1	2					Yes
JUP	3728	up	0.00484166	0.0295121	1-NA-NA-1	2	Yes	Yes	No	Unknown		1.54754
NME1	4830	up	0.004849	0.0295121	NA-1-1-NA	2	Yes	Yes			Yes
CKAP2	26586	up	0.00485811	0.0295121	NA-1-1-NA	2
TMEM237	65062	up	0.00486341	0.0295121	NA-1-NA-1	2
NDE1	54820	up	0.00495751	0.0300148	NA-1-1-NA	2
RAD54B	25788	up	0.00512711	0.0308319	NA-1-1-NA	2
NOL8	55035	up	0.00526427	0.031465	NA-1-1-NA	2
PTBP2	58155	up	0.00529007	0.0314886	NA-1-1-NA	2
FUT1	2523	up	0.00529528	0.0314886	1-NA-NA-1	2
GPR87	53836	up	0.00540997	0.0319898	1-NA-NA-1	2
TFAP2C	7022	up	0.00541551	0.0319898	1-NA-NA-1	2			Yes	AP-2
DGAT2	84649	up	0.0055143	0.0324299	1-NA-NA-1	2
ULBP2	80328	up	0.00562226	0.0329921	1-NA-NA-1	2
HAPLN1	1404	up	0.00574461	0.0336362	1-NA-NA-1	2
VSNL1	7447	up	0.00576219	0.0336553	1-NA-NA-1	2		Yes			Yes
CENPN	55839	up	0.0057944	0.0336553	NA-1-1-NA	2
PKP3	11187	up	0.00579619	0.0336553	1-NA-NA-1	2					Yes
CCNJL	79616	up	0.00580602	0.0336553	1-NA-NA-1	2
TEX19	400629	up	0.00581462	0.0336553	1-NA-NA-1	2
NEURL3	93082	up	0.00585196	0.0337467	1-NA-NA-1	2
PCSK6	5046	up	0.00591845	0.0339932	1-NA-NA-1	2			No	Unknown
STC2	8614	up	0.00604711	0.0345734	1-NA-NA-1	2					Yes
DPY19L1	23333	up	0.00608731	0.0347289	NA-1-1-NA	2
CDC6	990	up	0.00614649	0.0349917	NA-1-NA-1	2	Yes		No	Unknown
IGSF3	3321	up	0.0061849	0.0351355	1-NA-NA-1	2
PARD3B	117583	up	0.00626847	0.0354291	1-NA-NA-1	2
CCND2	894	up	0.00628966	0.0354291	NA-1-1-NA	2					Yes
ELOVL3	83401	up	0.00634763	0.0356054	1-NA-NA-1	2
FBXO27	126433	up	0.00636914	0.0356512	1-NA-NA-1	2
SPIDR	23514	up	0.00639436	0.0356993	NA-1-1-NA	2
LDLRAD3	143458	up	0.00641772	0.0356993	NA-1-NA-1	2
COL7A1	1294	up	0.00641785	0.0356993	1-NA-NA-1	2
QDPR	5860	up	0.00647482	0.0359413	NA-1-1-NA	2
TMEM54	113452	up	0.0065189	0.0361109	1-NA-NA-1	2
SERPINE1	5054	up	0.00665552	0.0367154	NA-1-NA-1	2					Yes
PTK7	5754	up	0.00669494	0.0367808	1-NA-NA-1	2	Yes
ERC2	26059	up	0.00671273	0.0368029	1-NA-NA-1	2
CCND1	595	up	0.00673499	0.0368492	1-NA-NA-1	2	Yes				Yes
IL23A	51561	up	0.00681544	0.0371372	1-NA-NA-1	2					Yes
CAMSAP2	23271	up	0.00686525	0.0373324	1-NA-NA-1	2
KIAA1549L	25758	up	0.00689365	0.0374107	1-1-NA-NA	2
RFX5	5993	up	0.00692916	0.0375131	NA-1-1-NA	2			Yes	RFX
PTPRF	5792	up	0.00695467	0.0375131	1-NA-NA-1	2
ZP4	57829	up	0.00713433	0.0380213	1-NA-NA-1	2
CDCA5	113130	up	0.00726173	0.0385314	NA-1-NA-1	2
CKS2	1164	up	0.00732939	0.0387057	NA-1-1-NA	2					Yes
CTTN	2017	up	0.00734974	0.0387057	1-NA-NA-1	2	Yes
ANKRD33B	651746	up	0.00741607	0.0389782	NA-1-NA-1	2
SMC2	10592	up	0.00765747	0.0399269	NA-1-1-NA	2
CD200	4345	up	0.00769897	0.0399269	NA-1-1-NA	2
KRTCAP3	200634	up	0.00770315	0.0399269	1-NA-NA-1	2
KRT5	3852	up	0.00772685	0.0399269	1-NA-NA-1	2
FAT1	2195	up	0.00773115	0.0399269	1-NA-NA-1	2		Yes
COL1A2	1278	up	0.00782414	0.0402513	NA-1-1-NA	2
CCNB1	891	up	0.00786608	0.0403893	NA-1-1-NA	2	Yes
SLC28A3	64078	up	0.00799065	0.0408717	1-NA-NA-1	2
MMD	23531	up	0.00812001	0.0413749	NA-1-1-NA	2					Yes
CAV1	857	up	0.00818923	0.0416033	NA-1-1-NA	2	Yes	Yes			Yes
CDKN1A	1026	up	0.00821009	0.0416033	1-NA-NA-1	2	Yes	Yes	No	Unknown	Yes
COL12A1	1303	up	0.00821159	0.0416033	NA-1-NA-1	2
RTN4RL1	146760	up	0.00825648	0.0417515	1-NA-NA-1	2
ZNF503	84858	up	0.00828954	0.0418395	1-NA-NA-1	2			Yes	C2H2 ZF
MSH2	4436	up	0.00842123	0.0422132	NA-1-1-NA	2		Yes	No	Unknown
NPNT	255743	up	0.00842136	0.0422132	1-1-NA-NA	2
PVR	5817	up	0.0084398	0.0422132	1-NA-NA-1	2
RHBDL3	162494	up	0.00845798	0.0422132	1-NA-NA-1	2
FAM71F1	84691	up	0.00845845	0.0422132	1-NA-NA-1	2
DNA2	1763	up	0.00855195	0.042467	NA-1-1-NA	2			No	Unknown
TLR3	7098	up	0.00856721	0.042467	1-NA-NA-1	2			No	Unknown
CLEC5A	23601	up	0.00858884	0.042467	1-NA-NA-1	2
CHN1	1123	up	0.00868366	0.0426543	NA-1-1-NA	2
RASSF4	83937	up	0.00877201	0.0429242	NA-1-1-NA	2		Yes
HAUS6	54801	up	0.00881635	0.0429546	NA-1-1-NA	2
SDR9C7	121214	up	0.00884833	0.0429546	1-NA-NA-1	2
TSKU	25987	up	0.00893172	0.0432023	1-NA-NA-1	2
KLHL5	51088	up	0.00904649	0.0435995	NA-1-1-NA	2
TSPEAR	54084	up	0.00910381	0.0437801	1-NA-NA-1	2
COL17A1	1308	up	0.00911675	0.0437801	1-NA-NA-1	2
TMC1	117531	up	0.00917786	0.043873	1-NA-NA-1	2
ZC3HAV1L	92092	up	0.0091854	0.043873	NA-1-NA-1	2
MAP7D2	256714	up	0.00924122	0.0440608	1-1-NA-NA	2
IRX2	153572	up	0.00936285	0.0445611	1-NA-NA-1	2			Yes	Homeodomain
NMNAT3	349565	up	0.00939185	0.0445915	1-NA-NA-1	2
SDC2	6383	up	0.00940263	0.0445915	NA-1-1-NA	2					Yes
CKS1B	1163	up	0.00949446	0.0448676	NA-1-1-NA	2	Yes
GNA15	2769	up	0.00958738	0.0449416	1-NA-NA-1	2
MYO3B	140469	up	0.00963162	0.0450045	1-NA-NA-1	2
CD274	29126	up	0.00971375	0.0451842	NA-1-NA-1	2					Yes
LY6E	4061	up	0.0100695	0.0466764	1-NA-NA-1	2
WNT4	54361	up	0.0101673	0.0469667	1-NA-NA-1	2
CST11	140880	up	0.0102822	0.0473337	1-NA-NA-1	2
HOXA3	3200	up	0.0103319	0.0473646	NA-1-1-NA	2			Yes	Homeodomain
PIKFYVE	200576	up	0.0103884	0.0474138	NA-1-1-NA	2			No	Unknown
TNFAIP2	7127	up	0.0105232	0.0477478	1-NA-NA-1	2
TM7SF3	51768	up	0.0105331	0.0477478	NA-1-1-NA	2
EPB41L3	23136	up	0.0105816	0.0478618	NA-1-1-NA	2		Yes			Yes
GFI1B	8328	up	0.0105941	0.0478618	1-NA-NA-1	2	Yes		Yes	C2H2 ZF
ESPN	83715	up	0.0108042	0.0484473	1-NA-NA-1	2
KCNMA1	3778	up	0.0108053	0.0484473	NA-1-1-NA	2
ETV7	51513	up	0.0109155	0.0487364	1-NA-NA-1	2			Yes	Ets
GREM1	26585	up	0.0109731	0.0488303	NA-1-1-NA	2	Yes	Yes	No	Unknown	Yes
GINS2	51659	up	0.0110225	0.0488873	NA-1-1-NA	2
PSPH	5723	up	0.0111217	0.0490803	NA-1-1-NA	2
CLDN1	9076	up	0.0112003	0.0492372	1-NA-NA-1	2		Yes			Yes
GRHL2	79977	up	0.0115861	0.0501108	1-NA-NA-1	2			Yes	Grainyhead	Yes
IL1A	3552	up	0.0115864	0.0501108	1-NA-NA-1	2
ADA	100	up	0.0117258	0.0503341	NA-1-1-NA	2
PLA2G4C	8605	up	0.011828	0.0505794	NA-1-1-NA	2
TCERG1L	256536	up	0.0121808	0.0513659	1-NA-NA-1	2
ABCC4	10257	up	0.0123977	0.0518969	NA-1-1-NA	2
E2F5	1875	up	0.0126609	0.0522992	NA-1-1-NA	2	Yes		Yes	E2F
RNF148	378925	up	0.0126733	0.0522992	1-NA-NA-1	2
CELSR2	1952	up	0.0128159	0.0526438	1-NA-NA-1	2
MEGF10	84466	up	0.0128484	0.0526962	1-NA-NA-1	2
IGSF6	10261	up	0.0129268	0.052766	NA-1-1-NA	2
FSTL4	23105	up	0.0129809	0.052766	1-NA-NA-1	2
PCDH19	57526	up	0.012984	0.052766	1-NA-NA-1	2
CBLC	23624	up	0.013129	0.0529799	1-NA-NA-1	2
IZUMO1	284359	up	0.0131386	0.0529799	1-NA-NA-1	2
PTGER4	5734	up	0.0131502	0.0529799	NA-1-1-NA	2
DLGAP5	9787	up	0.0131954	0.0529799	NA-1-1-NA	2
CLSTN2	64084	up	0.013314	0.053296	1-NA-NA-1	2
CPS1	1373	up	0.0134595	0.0537174	1-NA-NA-1	2
FSCN1	6624	up	0.0134821	0.0537272	1-NA-NA-1	2					Yes
STAT1	6772	up	0.0135384	0.053871	NA-1-NA-1	2		Yes	Yes	STAT	Yes
ABTB2	25841	up	0.0136512	0.0541147	NA-1-NA-1	2
SCAI	286205	up	0.0136855	0.0541147	NA-1-1-NA	2
SHC3	53358	up	0.0138213	0.0543489	1-NA-NA-1	2
IBSP	3381	up	0.0141049	0.0548192	1-NA-NA-1	2
WDR72	256764	up	0.0141291	0.0548192	1-NA-NA-1	2
COL6A3	1293	up	0.0142403	0.0548652	NA-1-1-NA	2
NLRP7	199713	up	0.0143423	0.0549413	NA-1-NA-1	2
NRTN	4902	up	0.0146872	0.0558353	1-NA-NA-1	2
EVPLL	645027	up	0.0147012	0.0558353	1-NA-NA-1	2
GBP5	115362	up	0.0147373	0.0558361	NA-1-NA-1	2
CCL2	6347	up	0.0147486	0.0558361	NA-1-1-NA	2					Yes
GTF2IRD1	9569	up	0.0148045	0.0558607	1-NA-NA-1	2			Yes	GTF2I-like
ADAMDEC1	27299	up	0.0148628	0.055887	NA-1-1-NA	2
DEPDC1B	55789	up	0.0148823	0.055887	NA-1-NA-1	2			No	Unknown
EIF5A2	56648	up	0.0149773	0.0558915	NA-1-1-NA	2	Yes				Yes
TFAP2A	7020	up	0.0149814	0.0558915	1-NA-NA-1	2		Yes	Yes	AP-2
LRP12	29967	up	0.0149881	0.0558915	1-NA-NA-1	2
PHLDA3	23612	up	0.0150999	0.0560734	1-NA-NA-1	2		Yes
SSTR5	6755	up	0.0152188	0.0562307	1-NA-NA-1	2
ODF3L1	161753	up	0.0152476	0.0562307	1-NA-NA-1	2
PCOLCE2	26577	up	0.0153817	0.0565525	NA-1-1-NA	2
NKG7	4818	up	0.0154398	0.0565525	NA-1-1-NA	2
LRP4	4038	up	0.0156991	0.057107	1-NA-NA-1	2
EMP2	2013	up	0.0158203	0.0572639	1-NA-NA-1	2		Yes
GJB3	2707	up	0.015828	0.0572639	1-NA-NA-1	2
MMP11	4320	up	0.0164784	0.058142	1-NA-NA-1	2					Yes
SDC1	6382	up	0.0165568	0.058142	1-NA-NA-1	2					Yes
CD109	135228	up	0.0165983	0.058142	1-NA-NA-1	2
ABCA12	26154	up	0.0166189	0.058142	1-NA-NA-1	2
MARK1	4139	up	0.0166842	0.0581616	1-NA-NA-1	2
BTG3	10950	up	0.0166861	0.0581616	NA-1-NA-1	2		Yes
PRKDC	5591	up	0.0169897	0.0589044	NA-1-1-NA	2
KIF20A	10112	up	0.0171118	0.0589044	NA-1-1-NA	2
FAT2	2196	up	0.0171198	0.0589044	1-NA-NA-1	2
TWSG1	57045	up	0.0172344	0.0590704	NA-1-1-NA	2
ICAM5	7087	up	0.017279	0.0591445	1-NA-NA-1	2
RIPK4	54101	up	0.0173697	0.0592299	1-NA-NA-1	2			No	Unknown
CHML	1122	up	0.0174191	0.0592576	NA-1-1-NA	2
DMXL2	23312	up	0.0175001	0.0593715	NA-1-NA-1	2
VCAM1	7412	up	0.0177913	0.0598271	NA-1-1-NA	2
TNFAIP3	7128	up	0.0178537	0.0598977	NA-1-1-NA	2		Yes	No	Unknown
ARNTL2	56938	up	0.0179162	0.0600203	NA-1-NA-1	2			Yes	bHLH
SCD	6319	up	0.01842	0.0607927	NA-1-NA-1	2
KRT15	3866	up	0.0185256	0.0609907	1-NA-NA-1	2
DHRS2	10202	up	0.0185917	0.0610834	1-NA-NA-1	2
EPHB4	2050	up	0.0185996	0.0610834	1-NA-NA-1	2		Yes
POU6F2	11281	up	0.0188629	0.0614305	1-NA-NA-1	2		Yes	Yes	Homeodomain; POU
F2RL2	2151	up	0.0188663	0.0614305	NA-1-NA-1	2					Yes
HCAR3	8843	up	0.0190616	0.0617414	1-NA-NA-1	2
CTLA4	1493	up	0.0191236	0.0617414	NA-1-1-NA	2
IFI6	2537	up	0.0191946	0.0618957	1-NA-NA-1	2
GPC1	2817	up	0.0195291	0.0625883	1-NA-NA-1	2
BCL2	596	up	0.019578	0.0625883	NA-1-1-NA	2	Yes				Yes
ST6GALNAC2	10610	up	0.0196636	0.0626515	1-NA-NA-1	2
HOMER3	9454	up	0.0197088	0.0626743	NA-1-NA-1	2
GLCE	26035	up	0.0198862	0.0629143	1-NA-NA-1	2
FNBP1L	54874	up	0.0199057	0.0629143	1-1-NA-NA	2
IFIT2	3433	up	0.0199716	0.0629256	NA-1-1-NA	2
PLAC1	10761	up	0.020002	0.0629256	1-NA-NA-1	2
HS6ST1	9394	up	0.0200469	0.0629256	1-NA-NA-1	2
CCL5	6352	up	0.0201697	0.06306	NA-1-1-NA	2					Yes
JAG2	3714	up	0.0203431	0.0631689	1-NA-NA-1	2					Yes
KIF13A	63971	up	0.0205491	0.0631859	1-NA-NA-1	2
AXL	558	up	0.0205654	0.0631859	1-1-NA-NA	2	Yes				Yes
PRKAR2B	5577	up	0.0206358	0.0631859	NA-1-1-NA	2
COL11A1	1301	up	0.020696	0.063192	1-NA-NA-1	2
LUM	4060	up	0.0209718	0.0635657	NA-1-1-NA	2
DSP	1832	up	0.0212219	0.0636657	1-NA-NA-1	2		Yes	No	Unknown
MAPKBP1	23005	up	0.021355	0.0639391	1-NA-NA-1	2
LGR4	55366	up	0.0215148	0.0642557	1-1-NA-NA	2			No	Unknown	Yes
PRRG4	79056	up	0.0217551	0.0646839	1-NA-NA-1	2
ASCL2	430	up	0.0217886	0.0646891	1-NA-NA-1	2			Yes	bHLH	Yes
RNF43	54894	up	0.0218768	0.0646891	1-NA-NA-1	2	Yes
CDCP1	64866	up	0.0219229	0.0646891	1-NA-NA-1	2		Yes
LPL	4023	up	0.0219265	0.0646891	NA-1-1-NA	2
RAPGEFL1	51195	up	0.0227367	0.0657715	1-NA-NA-1	2
ITGAM	3684	up	0.0228311	0.0657903	NA-1-1-NA	2
LRAT	9227	up	0.0230256	0.0660325	1-NA-NA-1	2
DST	667	up	0.0231145	0.0660325	1-NA-NA-1	2						1.61298
IFNG	3458	up	0.0231712	0.0660325	NA-1-NA-1	2	Yes
DSCAM	1826	up	0.0241246	0.0672031	1-NA-NA-1	2
RHOBTB3	22836	up	0.0241847	0.0672031	NA-1-NA-1	2
SNAI2	6591	up	0.0246511	0.0678399	1-NA-NA-1	2			Yes	C2H2 ZF	Yes	1.50277
IFI27	3429	up	0.0248014	0.0679175	1-NA-NA-1	2
TUBB2B	347733	up	0.0250587	0.0682012	NA-1-1-NA	2
TRPA1	8989	up	0.0251322	0.0682012	NA-1-1-NA	2
LAMP3	27074	up	0.0254074	0.0683693	1-NA-NA-1	2
KIT	3815	up	0.0254272	0.0683693	1-1-NA-NA	2	Yes		No	Unknown	Yes
FOXI1	2299	up	0.0255879	0.0685258	1-NA-NA-1	2			Yes	Forkhead
LAMC2	3918	up	0.0260604	0.068553	1-NA-NA-1	2					Yes
CABYR	26256	up	0.0268743	0.0699671	1-NA-NA-1	2
YBX2	51087	up	0.0272038	0.0701793	1-NA-NA-1	2			Yes	CSD
PYCR1	5831	up	0.0273904	0.0702032	1-NA-NA-1	2
KRT33A	3883	up	0.0274246	0.0702032	1-NA-NA-1	2
HES2	54626	up	0.027662	0.0704077	1-NA-NA-1	2			Yes	bHLH
GPR37	2861	up	0.0285227	0.0711776	1-NA-NA-1	2
TP63	8626	up	0.0285411	0.0711776	1-NA-NA-1	2	Yes	Yes	Yes	p53	Yes
DSG3	1830	up	0.0287023	0.0711776	1-NA-NA-1	2	Yes
SFN	2810	up	0.0287831	0.0711776	1-NA-NA-1	2		Yes
THBS2	7058	up	0.0291886	0.0714766	NA-1-NA-1	2
FGFBP1	9982	up	0.0295149	0.0718559	1-NA-NA-1	2
FOXL2	668	up	0.0296787	0.0719463	1-NA-NA-1	2		Yes	Yes	Forkhead
DIRAS3	9077	up	0.0303012	0.0724096	1-NA-NA-1	2		Yes
IL11	3589	up	0.0305763	0.0727618	1-NA-NA-1	2					Yes
CXCL2	2920	up	0.030921	0.0730611	1-NA-NA-1	2	Yes
ADCY10	55811	up	0.031011	0.0731163	1-NA-NA-1	2
CXCL6	6372	up	0.0313404	0.0733087	1-NA-NA-1	2
TREM2	54209	up	0.0317499	0.0737826	1-NA-NA-1	2
EFS	10278	up	0.0325291	0.0746788	1-NA-NA-1	2
TYMP	1890	up	0.0327788	0.0746788	1-NA-NA-1	2
SIM2	6493	up	0.0336516	0.0751359	1-NA-NA-1	2			Yes	bHLH	Yes
S100A14	57402	up	0.0340881	0.0754688	1-NA-NA-1	2
S100A2	6273	up	0.0343513	0.0757374	1-NA-NA-1	2		Yes			Yes
FZD6	8323	up	0.0346346	0.0761105	1-NA-NA-1	2			No	Unknown
VEGFA	7422	up	0.0348437	0.0761762	1-NA-NA-1	2		Yes	No	Unknown	Yes	1.6193
POU2F3	25833	up	0.0352355	0.0764868	1-NA-NA-1	2		Yes	Yes	Homeodomain; POU
IL1RN	3557	up	0.0356816	0.0768489	1-NA-NA-1	2
GNGT1	2792	up	0.0361303	0.0770114	1-NA-NA-1	2
AP3B2	8120	up	0.0362189	0.0770114	1-NA-NA-1	2
SOX9	6662	up	0.0369446	0.0776545	1-NA-NA-1	2			Yes	HMG/Sox	Yes
KIF2C	11004	up	0.0373093	0.0777933	NA-1-NA-1	2
TNNT1	7138	up	0.0377675	0.0780689	1-NA-NA-1	2
DSC3	1825	up	0.0394388	0.0789194	1-NA-NA-1	2		Yes
CHST3	9469	up	0.0402872	0.0796202	1-NA-NA-1	2
RNASE2	6036	up	0.0416238	0.0818376	1-NA-NA-1	2			No	Unknown
FGFR3	2261	up	0.0421061	0.0826641	1-NA-NA-1	2	Yes
ESRRB	2103	up	0.0422997	0.0828566	1-NA-NA-1	2		Yes	Yes	Nuclear receptor	Yes
KRT32	3882	up	0.042591	0.0832488	1-NA-NA-1	2
ALOX12B	242	up	0.0433722	0.0844667	1-NA-NA-1	2
LPAR3	23566	up	0.0434704	0.0845345	1-NA-NA-1	2
IDO1	3620	up	0.0442591	0.0860057	1-NA-NA-1	2
LMO1	4004	up	0.0446559	0.0866507	1-NA-NA-1	2	Yes
ENAH	55740	up	0.0447554	0.0867784	1-NA-NA-1	2						1.65885
PPP4R4	57718	up	0.044855	0.0868476	NA-1-NA-1	2
TUSC3	7991	up	0.0452543	0.0875573	1-NA-NA-1	2
SERPINB5	5268	up	0.0462599	0.0893733	1-NA-NA-1	2		Yes
CD177	57126	up	0.046361	0.0894393	1-NA-NA-1	2
IGFBP2	3485	up	0.0468682	0.0902872	1-NA-NA-1	2
ZNF556	80032	up	0.0472758	0.0909412	1-NA-NA-1	2			Yes	C2H2 ZF
NKAIN1	79570	up	0.0477876	0.0917935	1-NA-NA-1	2
BCHE	590	up	0.0480959	0.0923123	NA-1-NA-1	2
IRX5	10265	up	0.0485085	0.0927776	1-NA-NA-1	2			Yes	Homeodomain
UNQ6494	100129066	up	0.000204134	0.00345974	NA-NA-NA-1	1
MIR205HG	642587	up	0.000289957	0.00444338	1-NA-NA-NA	1
LINC00511	400619	up	0.000531606	0.00622539	1-NA-NA-NA	1
ELL3	80237	down	3.41109e-08	7.5624e-05	1-1-1-1	4					Yes
GSTA3	2940	down	1.55995e-07	0.000172921	NA-1-1-1	3
ADGRF1	266977	down	4.68036e-07	0.000282871	NA-1-1-NA	2	Yes
MUC16	94025	down	6.23913e-07	0.000282871	NA-1-1-1	3					Yes
TPPP3	51673	down	6.3796e-07	0.000282871	NA-1-1-1	3
TTC9	23508	down	1.40365e-06	0.000513845	NA-1-1-1	3
TCL1A	8115	down	1.7072e-06	0.000513845	1-1-1-1	4	Yes
DNALI1	7802	down	1.87456e-06	0.000513845	NA-1-1-1	3
CFAP45	25790	down	2.37514e-06	0.000513845	NA-1-1-NA	2
CD1D	912	down	2.66828e-06	0.000513845	1-1-1-1	4
CLDN10	9071	down	2.88416e-06	0.000513845	NA-1-1-1	3
FCRL2	79368	down	3.42263e-06	0.000513845	1-1-1-1	4
CD79B	974	down	3.53549e-06	0.000513845	1-1-1-1	4
RIBC2	26150	down	3.56732e-06	0.000513845	NA-1-1-1	3
VILL	50853	down	3.60219e-06	0.000513845	NA-1-1-1	3
CD19	930	down	3.88132e-06	0.000513845	1-1-1-1	4
RALGPS2	55103	down	3.94017e-06	0.000513845	1-1-1-1	4
MS4A1	931	down	4.94023e-06	0.000608472	1-1-1-1	4
STAP1	26228	down	5.4348e-06	0.000616047	1-1-1-1	4
ADH1C	126	down	5.8041e-06	0.000616047	NA-1-1-1	3
RGS13	6003	down	5.83536e-06	0.000616047	1-1-1-1	4
ZMYND10	51364	down	7.48167e-06	0.000713236	NA-1-1-1	3		Yes	No	MYND-type ZF
MUC4	4585	down	7.63883e-06	0.000713236	NA-1-1-NA	2	Yes				Yes
C11orf16	56673	down	7.72109e-06	0.000713236	NA-1-1-1	3
NME5	8382	down	8.21795e-06	0.000728768	NA-1-1-1	3
DUOX1	53905	down	9.97618e-06	0.000836428	NA-1-1-NA	2
DNAH9	1770	down	1.02064e-05	0.000836428	NA-1-1-1	3
SRD5A2	6716	down	1.05638e-05	0.000836428	NA-1-1-1	3
CCDC81	60494	down	1.11283e-05	0.000850741	NA-1-1-1	3
TMC5	79838	down	1.55844e-05	0.00111928	NA-1-1-1	3
ALDH1L1	10840	down	1.56507e-05	0.00111928	NA-1-1-1	3
MUC1	4582	down	2.24367e-05	0.00149017	NA-1-1-NA	2	Yes				Yes
EFCAB1	79645	down	2.24533e-05	0.00149017	NA-1-1-1	3
LTF	4057	down	2.28534e-05	0.00149017	NA-1-1-1	3		Yes	Yes	Unknown
TIMP4	7079	down	2.36967e-05	0.00150102	NA-1-1-1	3
SPAG6	9576	down	2.59814e-05	0.00160002	NA-1-1-1	3
GMDS	2762	down	3.23154e-05	0.00193631	1-1-1-NA	3
MSLN	10232	down	3.38489e-05	0.00197482	NA-1-1-1	3					Yes
SLC44A4	80736	down	3.53287e-05	0.0020083	NA-1-1-1	3
FOXJ1	2302	down	3.87379e-05	0.00214705	NA-1-1-1	3			Yes	Forkhead
BCAS1	8537	down	4.05145e-05	0.00219075	NA-1-1-1	3
FAM129C	199786	down	4.18553e-05	0.00220936	1-1-NA-1	3
VWA5A	4013	down	4.60826e-05	0.00233016	NA-1-1-NA	2		Yes
DNAH7	56171	down	4.6435e-05	0.00233016	NA-1-1-1	3
DTX1	1840	down	4.73927e-05	0.00233016	1-NA-NA-1	2			No	Unknown
SCUBE2	57758	down	4.83827e-05	0.00233016	NA-1-1-1	3		Yes			Yes
CFAP43	80217	down	5.00595e-05	0.00233016	NA-1-1-NA	2
ALDH3A1	218	down	5.04501e-05	0.00233016	NA-1-1-1	3
FCRL1	115350	down	5.42836e-05	0.00245606	1-1-NA-1	3
TSPAN1	10103	down	5.64753e-05	0.00250411	NA-1-1-1	3	Yes
CLU	1191	down	5.78195e-05	0.00251345	NA-1-1-1	3		Yes	No	Unknown	Yes
DNAI2	64446	down	5.96326e-05	0.00254241	NA-1-1-1	3
ATP12A	479	down	6.22707e-05	0.00260479	NA-1-1-1	3
ATP6V0A4	50617	down	6.3989e-05	0.00262711	NA-1-1-1	3
AFF3	3899	down	7.20897e-05	0.00290587	1-NA-NA-1	2	Yes		No	Unknown
UBXN10	127733	down	7.86955e-05	0.0031155	NA-1-NA-1	2
SCGB2A1	4246	down	8.69206e-05	0.00338022	NA-1-1-1	3
C9orf24	84688	down	8.99121e-05	0.00338022	NA-1-NA-1	2
ZBBX	79740	down	8.99562e-05	0.00338022	NA-1-1-1	3
LRRC23	10233	down	9.22785e-05	0.00338415	NA-1-1-1	3
DYNC2H1	79659	down	9.40454e-05	0.00338415	NA-1-1-1	3
SCGB1A1	7356	down	9.46402e-05	0.00338415	NA-1-1-1	3
UPK1B	7348	down	9.72456e-05	0.00342212	NA-1-1-1	3
TEKT2	27285	down	9.94834e-05	0.00342661	NA-1-1-1	3
CAPS	828	down	0.000101882	0.00342661	NA-1-NA-1	2
NAPSB	256236	down	0.000103404	0.00342661	1-1-NA-1	3
KLF2	10365	down	0.000103556	0.00342661	NA-1-1-1	3	Yes		Yes	C2H2 ZF
MLPH	79083	down	0.000108574	0.00353984	NA-1-1-1	3
KRT4	3851	down	0.000113403	0.00364368	NA-1-1-1	3
EFHC2	80258	down	0.000120499	0.00379709	NA-1-1-1	3
SLC16A7	9194	down	0.000121695	0.00379709	NA-1-1-1	3
RRAD	6236	down	0.000123316	0.00379709	NA-1-1-1	3
DNAAF1	123872	down	0.000126176	0.00383195	NA-1-1-1	3
S100P	6286	down	0.000130797	0.00391862	NA-1-1-1	3					Yes
CAPN5	726	down	0.000146734	0.00428037	NA-1-1-NA	2
CASC1	55259	down	0.000153923	0.0044318	NA-1-1-1	3		Yes
LRRC6	23639	down	0.000165145	0.00469393	NA-1-1-1	3
SLC2A10	81031	down	0.000171105	0.00480176	NA-1-1-NA	2
MGLL	11343	down	0.000190607	0.00525912	NA-1-1-NA	2					Yes
TUBA4B	80086	down	0.000194519	0.00525912	NA-1-1-NA	2
LRRC34	151827	down	0.000198673	0.00530672	NA-1-NA-1	2
C1orf115	79762	down	0.000209918	0.00547913	NA-1-1-1	3
BBOF1	80127	down	0.00021231	0.00547913	NA-1-1-NA	2
AGBL2	79841	down	0.000212542	0.00547913	NA-1-1-1	3
ZMYND12	84217	down	0.000219816	0.00558244	NA-1-NA-1	2
PRUNE2	158471	down	0.000223257	0.00558244	NA-1-1-1	3
ITIH3	3699	down	0.000224103	0.00558244	1-NA-NA-1	2
DHRS9	10170	down	0.0002363	0.00580091	NA-1-1-1	3
PACRG	135138	down	0.000238107	0.00580091	NA-1-1-1	3		Yes
SORBS2	8470	down	0.000244009	0.00581685	NA-1-1-1	3			No	Unknown
PPP1R36	145376	down	0.000256656	0.00605326	NA-1-NA-1	2
SPA17	53340	down	0.000260737	0.00608477	NA-1-1-1	3
IL33	90865	down	0.000263566	0.00608672	NA-1-1-1	3
RGS22	26166	down	0.000272396	0.00618426	NA-1-NA-1	2
DPEP2	64174	down	0.000273368	0.00618426	1-NA-1-1	3
MAOB	4129	down	0.000278207	0.00623016	NA-1-1-1	3
CEACAM5	1048	down	0.000287134	0.00636142	NA-1-1-NA	2					Yes
CAPSL	133690	down	0.000292907	0.00636142	NA-1-NA-1	2
C7	730	down	0.000296769	0.00636142	NA-1-1-1	3
WDR78	79819	down	0.000298131	0.00636142	NA-1-1-1	3
DNASE1L3	1776	down	0.000298416	0.00636142	NA-1-1-1	3
CYP2F1	1572	down	0.00033523	0.00695137	NA-1-1-1	3
EFHC1	114327	down	0.000336188	0.00695137	NA-1-1-1	3
KLHL6	89857	down	0.000338638	0.00695137	1-1-NA-1	3
PXK	54899	down	0.000341768	0.00695137	1-NA-NA-1	2
BASP1	10409	down	0.000354353	0.00704132	1-1-1-NA	3		Yes
MORN5	254956	down	0.000358888	0.00704132	NA-1-NA-1	2
TTC29	83894	down	0.000360277	0.00704132	NA-1-NA-1	2
TRAK1	22906	down	0.000365603	0.00704132	NA-1-1-NA	2
CR1	1378	down	0.000367448	0.00704132	NA-1-1-1	3
SYBU	55638	down	0.000369359	0.00704132	NA-1-1-1	3
RNASE4	6038	down	0.00037132	0.00704132	NA-1-1-1	3
DNAH12	201625	down	0.000371599	0.00704132	NA-1-NA-1	2
SYNE1	23345	down	0.000378924	0.00711928	NA-1-1-1	3
PIP	5304	down	0.000399496	0.00731578	NA-1-1-1	3
CCDC17	149483	down	0.000400456	0.00731578	NA-1-NA-1	2			Yes	C2H2 ZF
CR2	1380	down	0.000402582	0.00731578	NA-1-1-1	3						0.794872
WDR38	401551	down	0.000425226	0.00752558	NA-1-NA-1	2
CD5L	922	down	0.000426747	0.00752558	1-NA-NA-1	2
KLRB1	3820	down	0.000429052	0.00752558	NA-1-1-1	3
PRDM15	63977	down	0.00043493	0.00752558	1-NA-NA-1	2	Yes		Yes	C2H2 ZF
EPAS1	2034	down	0.000437754	0.00752558	NA-1-1-1	3		Yes	Yes	bHLH	Yes
LRRC71	149499	down	0.000437889	0.00752558	NA-1-NA-1	2
ABI3BP	25890	down	0.000448454	0.00764787	NA-1-1-1	3
CH25H	9023	down	0.000455507	0.00765425	NA-1-1-1	3
ZC2HC1C	79696	down	0.000455733	0.00765425	NA-1-1-NA	2
ANXA11	311	down	0.000463712	0.00767202	NA-1-1-NA	2
CLIC6	54102	down	0.000470355	0.00772427	NA-1-NA-1	2
SLC27A6	28965	down	0.000477118	0.00777773	NA-1-1-1	3
ROPN1L	83853	down	0.000483664	0.00782689	NA-1-NA-1	2
C1orf87	127795	down	0.000501001	0.00804869	NA-1-NA-1	2
LRRC46	90506	down	0.000507642	0.00808245	NA-1-NA-1	2
PAX5	5079	down	0.000514028	0.00808245	1-1-1-NA	3		Yes	Yes	Paired box
GALNT12	79695	down	0.00051404	0.00808245	NA-1-1-1	3
BANK1	55024	down	0.000557752	0.00866838	NA-1-1-1	3
NBEA	26960	down	0.000559124	0.00866838	NA-1-1-1	3
DYNLRB2	83657	down	0.000582003	0.00882674	NA-1-NA-1	2
AQP3	360	down	0.000584995	0.00882674	NA-1-1-NA	2					Yes
PIGR	5284	down	0.000585264	0.00882674	NA-1-1-1	3
PDK4	5166	down	0.000590587	0.00884684	NA-1-1-1	3
VTCN1	79679	down	0.000601329	0.00884974	NA-1-1-1	3
TSPAN8	7103	down	0.000603865	0.00884974	NA-1-1-1	3
NQO1	1728	down	0.000606748	0.00884974	NA-1-1-1	3
PROM1	8842	down	0.000617682	0.00895034	NA-1-1-1	3					Yes
C2orf40	84417	down	0.000634613	0.00913595	NA-1-NA-1	2		Yes
FUT3	2525	down	0.000644743	0.00921507	NA-1-1-1	3
C3	718	down	0.000648422	0.00921507	NA-1-1-1	3
LCN2	3934	down	0.00066945	0.00945332	NA-1-1-NA	2	Yes				Yes
CCDC153	283152	down	0.000689382	0.00967316	NA-1-NA-1	2
DRC3	83450	down	0.000746402	0.0102609	NA-1-1-NA	2
ATP2C2	9914	down	0.000749784	0.0102609	NA-1-1-1	3
C1orf194	127003	down	0.000763179	0.0103802	NA-1-NA-1	2
TEKT1	83659	down	0.000771609	0.0103896	NA-1-NA-1	2
EBF1	1879	down	0.000780085	0.0104066	1-NA-NA-1	2			Yes	EBF1
ADGB	79747	down	0.0007839	0.0104066	NA-1-1-NA	2
PSCA	8000	down	0.000799898	0.0104933	NA-1-1-1	3
ARMC3	219681	down	0.000805788	0.0105084	NA-1-NA-1	2
MSMB	4477	down	0.000810729	0.010511	NA-1-1-1	3		Yes
NEK10	152110	down	0.000817323	0.0105349	NA-1-NA-1	2
SELENBP1	8991	down	0.000827294	0.0106018	NA-1-1-1	3		Yes
KIAA1211L	343990	down	0.00083703	0.0106039	NA-1-1-NA	2
ADH6	130	down	0.000841277	0.0106039	NA-1-1-NA	2
CETP	1071	down	0.000848846	0.0106039	1-NA-NA-1	2
ALDH1A3	220	down	0.0008553	0.0106039	NA-1-1-NA	2
TMEM190	147744	down	0.000858437	0.0106039	NA-1-NA-1	2
RNF183	138065	down	0.000863949	0.0106039	1-1-NA-1	3
C9orf135	138255	down	0.000867372	0.0106039	NA-1-NA-1	2
TPPP	11076	down	0.000870508	0.0106039	NA-1-1-NA	2
PLCXD3	345557	down	0.000877541	0.0106312	1-NA-NA-1	2
C1orf116	79098	down	0.000893779	0.0107691	NA-1-1-NA	2
PDZD2	23037	down	0.000906368	0.0108211	NA-1-1-1	3
CES1	1066	down	0.000912542	0.0108211	NA-1-1-1	3
RSPH4A	345895	down	0.00091274	0.0108211	NA-1-NA-1	2
ADIRF	10974	down	0.000924321	0.0109001	NA-1-1-NA	2
C7orf57	136288	down	0.000940511	0.0109792	NA-1-NA-1	2
CEACAM6	4680	down	0.000941236	0.0109792	NA-1-1-1	3	Yes				Yes
GABRP	2568	down	0.000945885	0.0109792	NA-1-1-1	3
CHL1	10752	down	0.000956856	0.0110487	NA-1-1-1	3	Yes
C9orf116	138162	down	0.000982782	0.0112893	NA-1-1-1	3
IQCD	115811	down	0.000997294	0.0113969	NA-1-NA-1	2
NEK11	79858	down	0.00104805	0.0117323	NA-1-1-1	3
CFAP70	118491	down	0.00105601	0.0117323	NA-1-1-NA	2
H2AFJ	55766	down	0.00106368	0.0117323	NA-1-1-NA	2
EML6	400954	down	0.00108725	0.0118556	1-NA-NA-1	2
PI3	5266	down	0.0010909	0.0118556	NA-1-1-NA	2
ALOX15	246	down	0.00111126	0.0119048	NA-1-1-NA	2		Yes
TMEM231	79583	down	0.00111531	0.0119048	NA-1-1-1	3
SLC16A5	9121	down	0.00111691	0.0119048	NA-1-1-NA	2
EPHA2	1969	down	0.00112735	0.0119586	NA-1-1-NA	2	Yes	Yes			Yes
PHYHD1	254295	down	0.00114648	0.0120462	NA-1-NA-1	2
RHEX	440712	down	0.0011597	0.0120724	1-NA-NA-1	2
VNN3	55350	down	0.00119285	0.0122433	NA-1-1-1	3
ABCA6	23460	down	0.00123079	0.0125328	1-NA-NA-1	2
LMO2	4005	down	0.0012635	0.0127327	NA-1-1-1	3	Yes		No	Unknown
CLDN8	9073	down	0.00127234	0.0127637	NA-1-1-1	3
C11orf88	399949	down	0.00129502	0.0129327	NA-1-NA-1	2
PCDH9	5101	down	0.00133328	0.0131373	1-NA-NA-1	2		Yes			Yes
OXTR	5021	down	0.00134913	0.0132159	NA-1-1-1	3
WFDC2	10406	down	0.00140034	0.013557	NA-1-1-1	3
ADH7	131	down	0.00140986	0.0135898	NA-1-1-1	3
SNTN	132203	down	0.00142947	0.0137071	NA-1-NA-1	2
RSPH1	89765	down	0.00144097	0.0137071	NA-1-NA-1	2
SERPINB7	8710	down	0.00145294	0.0137071	NA-1-1-1	3
STEAP4	79689	down	0.00146749	0.0137195	NA-1-1-1	3
MAP6	4135	down	0.00148744	0.0137195	NA-1-NA-1	2
TSNAXIP1	55815	down	0.00149164	0.0137195	NA-1-1-1	3
BACH2	60468	down	0.0015008	0.0137195	1-NA-NA-1	2			Yes	bZIP
GPM6A	2823	down	0.00150504	0.0137195	1-NA-NA-1	2	Yes
STOML3	161003	down	0.00151419	0.0137195	NA-1-NA-1	2
SLC34A2	10568	down	0.00152167	0.0137195	NA-1-1-1	3
TIMD4	91937	down	0.00153463	0.0137418	1-NA-NA-1	2
CDHR3	222256	down	0.0015372	0.0137418	NA-1-NA-1	2
DGKG	1608	down	0.00154627	0.0137674	1-NA-NA-1	2
MOK	5891	down	0.00156674	0.0138939	NA-1-1-NA	2
PRSS23	11098	down	0.0015858	0.0139651	NA-1-1-NA	2
COBL	23242	down	0.00158737	0.0139651	NA-1-1-1	3
CWH43	80157	down	0.00162426	0.014124	NA-1-1-1	3
CKB	1152	down	0.00163686	0.014124	NA-1-1-NA	2
CES4A	283848	down	0.00164289	0.014124	NA-1-NA-1	2
ZBTB7C	201501	down	0.00164366	0.014124	NA-1-1-NA	2		Yes	Yes	C2H2 ZF
KHDRBS2	202559	down	0.00168268	0.0143481	1-NA-NA-1	2
DYDC1	143241	down	0.00171529	0.0144097	NA-1-NA-1	2
ARMC2	84071	down	0.00171811	0.0144097	NA-1-NA-1	2
HRASLS2	54979	down	0.00171891	0.0144097	NA-1-1-1	3		Yes
SLPI	6590	down	0.00172241	0.0144097	NA-1-1-1	3
MT1E	4493	down	0.00174238	0.0144343	NA-1-1-NA	2
TUBBP5	643224	down	0.00175207	0.0144343	NA-1-1-NA	2
AGR3	155465	down	0.00175604	0.0144343	NA-1-NA-1	2
TTC21A	199223	down	0.00176441	0.0144343	NA-1-NA-1	2
FKBP1B	2281	down	0.00178266	0.0145212	NA-1-1-NA	2
FCMR	9214	down	0.00180214	0.0145352	NA-1-1-NA	2
OR7E47P	26628	down	0.00180297	0.0145352	NA-1-1-NA	2
C20orf85	128602	down	0.00182017	0.0145679	NA-1-NA-1	2
RUBCNL	80183	down	0.00183604	0.0146421	1-NA-NA-1	2
WDR63	126820	down	0.00184613	0.0146698	NA-1-NA-1	2
FAM81B	153643	down	0.00188543	0.0147402	NA-1-NA-1	2
POU2AF1	5450	down	0.00188599	0.0147402	NA-1-1-1	3			Yes	Unknown
EPS8L1	54869	down	0.00194834	0.0149631	NA-1-1-NA	2
PLEKHS1	79949	down	0.00195474	0.0149631	NA-1-1-NA	2
TTC25	83538	down	0.00197871	0.015044	NA-1-NA-1	2
AGR2	10551	down	0.00202107	0.0152926	NA-1-1-1	3					Yes
ENKUR	219670	down	0.00203301	0.0153306	NA-1-NA-1	2
CCDC181	57821	down	0.00208698	0.0156188	NA-1-1-NA	2
BTC	685	down	0.00208787	0.0156188	NA-1-1-1	3
AKAP14	158798	down	0.00210191	0.0156374	NA-1-NA-1	2
DIO1	1733	down	0.0021249	0.0157555	NA-1-1-1	3
GNAL	2774	down	0.00214358	0.0158411	NA-1-1-1	3
HSPB8	26353	down	0.00220026	0.0161523	NA-1-1-1	3
LRRC10B	390205	down	0.00224312	0.0163488	NA-1-NA-1	2
SELENOP	6414	down	0.00224916	0.0163488	NA-1-1-NA	2
JCHAIN	3512	down	0.00230263	0.0166828	NA-1-1-NA	2
B9D1	27077	down	0.00232451	0.0167864	NA-1-1-NA	2
RIIAD1	284485	down	0.00235936	0.0169355	NA-1-NA-1	2
TCTEX1D1	200132	down	0.0023643	0.0169355	NA-1-NA-1	2
AQP5	362	down	0.0023963	0.0170823	NA-1-1-1	3					Yes
IQUB	154865	down	0.00240738	0.0171063	NA-1-NA-1	2
C4orf19	55286	down	0.00248892	0.0174618	NA-1-1-1	3
PLBD1	79887	down	0.00256033	0.0178012	NA-1-1-NA	2
NDRG2	57447	down	0.00256107	0.0178012	NA-1-1-1	3		Yes			Yes
MAJIN	283129	down	0.00258158	0.0178571	1-NA-NA-1	2
CHP2	63928	down	0.00263424	0.018025	NA-1-1-1	3
SLC22A4	6583	down	0.00266063	0.0180939	NA-1-1-1	3			No	Unknown
CYP4B1	1580	down	0.00268952	0.0181789	NA-1-1-1	3
TFF3	7033	down	0.00277742	0.018367	NA-1-1-1	3
PCSK5	5125	down	0.00278363	0.018367	NA-1-1-NA	2
FUT2	2524	down	0.00285984	0.0187582	NA-1-1-NA	2
CLDN7	1366	down	0.00288547	0.018815	NA-1-1-NA	2					Yes
KRT23	25984	down	0.00291122	0.0189272	NA-1-1-NA	2
RAB38	23682	down	0.00296304	0.0191518	NA-1-1-NA	2
TFF1	7031	down	0.00301317	0.0194071	NA-1-1-1	3
DHCR24	1718	down	0.00302881	0.0194071	NA-1-1-1	3
SPEF1	25876	down	0.00309457	0.0197146	NA-1-1-NA	2
CRYM	1428	down	0.00312122	0.0198273	NA-1-1-1	3
GCNT3	9245	down	0.0031318	0.0198377	NA-1-1-1	3
HSD17B2	3294	down	0.00317201	0.0199783	NA-1-1-1	3
OSBPL10	114884	down	0.00322702	0.0200963	1-NA-NA-1	2
STATH	6779	down	0.00325345	0.0201263	NA-1-1-1	3
CST6	1474	down	0.00325612	0.0201263	NA-1-1-NA	2		Yes
TEKT3	64518	down	0.00327142	0.0201263	NA-1-NA-1	2
C6orf118	168090	down	0.00328185	0.0201263	NA-1-NA-1	2
TTC12	54970	down	0.00331086	0.0201653	NA-1-1-NA	2
DNAH5	1767	down	0.00334093	0.0202927	NA-1-NA-1	2
CXCR5	643	down	0.00336832	0.0203476	1-NA-NA-1	2
SERPINB3	6317	down	0.0034497	0.0204623	NA-1-1-NA	2
NEBL	10529	down	0.00345447	0.0204623	NA-1-1-1	3
DYDC2	84332	down	0.00346432	0.0204623	NA-1-NA-1	2
CLECL1	160365	down	0.00347826	0.0204623	1-NA-NA-1	2
PLAC8	51316	down	0.00349735	0.0204647	NA-1-1-1	3	Yes				Yes
BLK	640	down	0.0035126	0.0204647	1-NA-NA-1	2	Yes
F3	2152	down	0.00359133	0.0207885	NA-1-1-NA	2					Yes
TSPAN33	340348	down	0.00360803	0.0208307	1-NA-NA-1	2
MEIS3P1	4213	down	0.00361999	0.0208455	NA-1-1-NA	2
LGALS3	3958	down	0.00373577	0.0212364	NA-1-1-NA	2					Yes
MNS1	55329	down	0.00376196	0.0212933	NA-1-1-1	3
ELF3	1999	down	0.00376499	0.0212933	NA-1-1-NA	2			Yes	Ets; AT hook
PZP	5858	down	0.00384048	0.0215642	NA-1-NA-1	2
ABHD6	57406	down	0.00390164	0.0216927	NA-1-NA-1	2
CCDC96	257236	down	0.00390409	0.0216927	NA-1-NA-1	2
CLDN3	1365	down	0.00396412	0.0218076	NA-1-1-1	3
SERPINB2	5055	down	0.00402342	0.0220245	NA-1-1-NA	2
CYP2U1	113612	down	0.00413368	0.0224403	1-NA-NA-1	2
TACSTD2	4070	down	0.00413471	0.0224403	NA-1-1-1	3	Yes
GPRC5A	9052	down	0.00415506	0.0224403	NA-1-1-NA	2		Yes
HHEX	3087	down	0.00416434	0.0224403	1-NA-NA-1	2	Yes		Yes	Homeodomain
CAPS2	84698	down	0.00417258	0.0224403	NA-1-NA-1	2
MEF2C	4208	down	0.00422458	0.0225497	1-NA-NA-1	2	Yes		Yes	MADS box
KLHL14	57565	down	0.00423125	0.0225497	1-NA-NA-1	2
CD55	1604	down	0.00424776	0.0225564	NA-1-1-NA	2
MUC13	56667	down	0.00428049	0.0225624	NA-1-1-1	3
CARD11	84433	down	0.00436973	0.0227616	1-NA-NA-1	2	Yes		No	Unknown
SCNN1A	6337	down	0.00440448	0.0228148	NA-1-1-NA	2
PINLYP	390940	down	0.00444428	0.0228704	NA-1-1-NA	2
SLC27A2	11001	down	0.00446795	0.0229293	NA-1-1-NA	2
CXCL14	9547	down	0.00450032	0.023042	NA-1-1-1	3		Yes			Yes
NAPSA	9476	down	0.00455101	0.0231593	1-NA-NA-1	2
CIB1	10519	down	0.00459622	0.0232644	NA-1-1-NA	2			No	Unknown
FCRLA	84824	down	0.00465328	0.0234451	1-NA-NA-1	2
ATP6V1G2	534	down	0.00470609	0.0235811	1-NA-NA-1	2
P4HTM	54681	down	0.00475907	0.0236566	NA-1-1-NA	2
RASGRP2	10235	down	0.00477364	0.023676	1-NA-NA-1	2
PIH1D2	120379	down	0.00486118	0.0238963	NA-1-NA-1	2
NFATC1	4772	down	0.00494458	0.0241739	1-NA-NA-1	2			Yes	Rel
ATP10B	23120	down	0.00505919	0.0244896	NA-1-1-NA	2
CDS1	1040	down	0.00529884	0.0249508	NA-1-1-NA	2
RAB37	326624	down	0.00531231	0.0249508	NA-1-NA-1	2
LRTOMT	220074	down	0.0053563	0.0249508	NA-1-NA-1	2
TJP3	27134	down	0.0053683	0.0249508	NA-1-1-NA	2
MYO1D	4642	down	0.00543821	0.0251178	NA-1-1-NA	2
RCSD1	92241	down	0.00546706	0.025123	1-NA-NA-1	2
SMAGP	57228	down	0.00547334	0.025123	NA-1-1-NA	2
TTC22	55001	down	0.00561493	0.02555	NA-1-1-NA	2
CCDC78	124093	down	0.00562399	0.02555	NA-1-NA-1	2
PPL	5493	down	0.00568639	0.0256756	NA-1-1-NA	2
TUBB3	10381	down	0.00572228	0.0257013	NA-1-1-NA	2
KCNRG	283518	down	0.00580601	0.0257954	NA-1-NA-1	2		Yes
SHISAL2A	348378	down	0.00583057	0.0258527	1-NA-NA-1	2
HIST2H2BE	8349	down	0.00586697	0.0259622	NA-1-1-NA	2
AHNAK2	113146	down	0.00608731	0.0266798	NA-1-1-NA	2
C19orf33	64073	down	0.006237	0.0270067	NA-1-NA-1	2
NCF1	653361	down	0.00630267	0.0270627	1-NA-NA-1	2
TUBB4B	10383	down	0.00631162	0.0270627	NA-1-1-NA	2
HOPX	84525	down	0.00642526	0.0272057	NA-1-1-NA	2		Yes	No	Homeodomain
ZNF204P	7754	down	0.00655875	0.0273899	NA-1-1-NA	2
PPP1R3E	90673	down	0.00656254	0.0273899	1-NA-NA-1	2
CLIC3	9022	down	0.00661687	0.027488	NA-1-1-NA	2
FBXO15	201456	down	0.00663579	0.0274982	NA-1-NA-1	2
RHCG	51458	down	0.00665552	0.0275285	NA-1-1-NA	2
ZNF295-AS1	150142	down	0.00670944	0.0276243	NA-1-NA-1	2
ATP2A3	489	down	0.00672579	0.0276243	NA-NA-1-1	2
ARHGEF26-AS1	100507524	down	0.00683308	0.0277962	NA-1-NA-1	2
PSENEN	55851	down	0.00685042	0.0278141	NA-1-1-NA	2
ZNF185	7739	down	0.00688974	0.0278733	NA-1-1-NA	2		Yes	No	Unknown
CXCL17	284340	down	0.00695783	0.0279503	NA-1-NA-1	2
EXPH5	23086	down	0.00708793	0.0281612	NA-1-1-NA	2
SLC6A6	6533	down	0.00728888	0.0286308	NA-1-1-NA	2
TMPRSS11D	9407	down	0.00737358	0.0286308	NA-1-1-NA	2
OSBPL6	114880	down	0.00739024	0.0286308	NA-1-NA-1	2
PTK6	5753	down	0.0074516	0.0286809	NA-1-1-NA	2
AKR1C2	1646	down	0.00751201	0.0287613	NA-1-1-NA	2
DTHD1	401124	down	0.00753728	0.0287613	NA-1-NA-1	2
CCDC69	26112	down	0.00756048	0.0287613	1-NA-NA-1	2
EPS8L2	64787	down	0.00761608	0.028863	NA-1-1-NA	2
MALL	7851	down	0.00765747	0.0289703	NA-1-1-NA	2
LPAR5	57121	down	0.00770315	0.029044	NA-1-NA-1	2
BACE2	25825	down	0.00774059	0.0291356	NA-1-1-NA	2
MEIG1	644890	down	0.00780887	0.0291944	NA-1-NA-1	2
GAPT	202309	down	0.00797333	0.0295044	NA-1-NA-1	2
KRT14	3861	down	0.00799255	0.0295044	NA-1-1-NA	2
CNR2	1269	down	0.00803431	0.0295578	1-NA-NA-1	2	Yes
HTR3A	3359	down	0.0081129	0.0296074	1-NA-NA-1	2
CLCA4	22802	down	0.00811966	0.0296074	NA-1-1-NA	2
RAB17	64284	down	0.00816271	0.0296838	NA-1-1-NA	2
SLC6A14	11254	down	0.00833462	0.0298099	NA-1-1-NA	2
AKR1C3	8644	down	0.00837787	0.0298613	NA-1-1-NA	2
KBTBD8	84541	down	0.00843043	0.0300004	1-NA-NA-1	2
WDFY4	57705	down	0.00845798	0.0300021	1-NA-NA-1	2
GPD1L	23171	down	0.00859575	0.0301763	NA-1-1-NA	2
GULP1	51454	down	0.00868366	0.0302699	NA-1-1-NA	2			No	bZIP
CRIP1	1396	down	0.00877201	0.0303868	NA-1-1-NA	2
CD72	971	down	0.0088399	0.0304345	1-NA-NA-1	2
C1orf158	93190	down	0.00884833	0.0304345	NA-1-NA-1	2
NUCB2	4925	down	0.0088608	0.0304345	NA-1-1-NA	2					Yes
CSK	1445	down	0.00893172	0.0304945	1-NA-NA-1	2					Yes
MARCH10	162333	down	0.00898982	0.0306151	NA-1-NA-1	2
KLF5	688	down	0.00903967	0.0307377	NA-1-1-NA	2	Yes	Yes	Yes	C2H2 ZF	Yes
SCEL	8796	down	0.00908466	0.0307995	NA-1-1-NA	2					Yes
FAM166B	730112	down	0.00913242	0.0309108	NA-1-NA-1	2
TRAF3IP1	26146	down	0.00922028	0.0310659	NA-1-1-NA	2
SCGB3A1	92304	down	0.00924122	0.0310877	NA-1-NA-1	2		Yes
USP44	84101	down	0.00939185	0.0311716	1-NA-NA-1	2
P2RX5	5026	down	0.00939775	0.0311716	1-NA-NA-1	2
FHL2	2274	down	0.00940263	0.0311716	NA-1-1-NA	2	Yes		No	Unknown	Yes
SERPINB13	5275	down	0.00941592	0.0311716	NA-1-1-NA	2
MB	4151	down	0.00944849	0.0311716	NA-1-1-NA	2
LMO7	4008	down	0.00949446	0.0312368	NA-1-1-NA	2
TMEM71	137835	down	0.00959608	0.031286	NA-1-NA-1	2
CCDC113	29070	down	0.00965483	0.0313742	NA-1-NA-1	2
SERPINB6	5269	down	0.00972592	0.0313798	NA-1-1-NA	2
CC2D2A	57545	down	0.00980246	0.0313853	NA-1-NA-1	2
CEACAM7	1087	down	0.0098661	0.0314712	NA-1-1-NA	2
ALDH3B2	222	down	0.00991304	0.0314712	NA-1-1-NA	2
SYTL2	54843	down	0.00996009	0.0314712	NA-1-1-NA	2
C4orf47	441054	down	0.00998106	0.0314712	NA-1-NA-1	2
CORO1A	11151	down	0.0100208	0.0314712	1-NA-NA-1	2
SPRR3	6707	down	0.010022	0.0314712	NA-1-1-NA	2
DEFB1	1672	down	0.0101019	0.031588	NA-1-1-NA	2		Yes
SPATA6	54558	down	0.0101494	0.0316223	NA-1-1-NA	2
KLK11	11012	down	0.010197	0.0316922	NA-1-1-NA	2
COCH	1690	down	0.0103643	0.032047	1-NA-NA-1	2
DDAH2	23564	down	0.0104365	0.0321805	NA-1-1-NA	2
CYP2E1	1571	down	0.0104848	0.0322469	NA-1-1-NA	2
DUOX2	50506	down	0.0106301	0.0324229	NA-1-1-NA	2
SPATA18	132671	down	0.0108042	0.0326237	NA-1-NA-1	2
CD37	951	down	0.0108142	0.0326237	1-NA-NA-1	2
FAM3D	131177	down	0.0108665	0.0326237	NA-1-NA-1	2
POLD4	57804	down	0.0108746	0.0326237	NA-1-1-NA	2
ANKRD45	339416	down	0.0109289	0.0326541	NA-1-NA-1	2
CALML4	91860	down	0.0110225	0.032823	NA-1-1-NA	2
SERPINB4	6318	down	0.0110721	0.032823	NA-1-1-NA	2					Yes
S100A9	6280	down	0.0112213	0.033082	NA-1-1-NA	2			No	Unknown	Yes
ZNF750	79755	down	0.0112713	0.0331362	NA-1-1-NA	2			Yes	C2H2 ZF
ANXA1	301	down	0.0113213	0.0331902	NA-1-1-NA	2		Yes			Yes
ASXL3	80816	down	0.0115305	0.0335035	1-NA-NA-1	2
DNER	92737	down	0.0116915	0.0337061	NA-1-NA-1	2
TACC2	10579	down	0.0117258	0.0337173	NA-1-1-NA	2
ANG	283	down	0.0119306	0.0340409	NA-1-1-NA	2					Yes
MDH1B	130752	down	0.0119512	0.0340409	NA-1-NA-1	2
GNE	10020	down	0.011982	0.0340567	NA-1-1-NA	2
SERPINB1	1992	down	0.0120336	0.0341595	NA-1-1-NA	2
IQCG	84223	down	0.0121371	0.0342553	NA-1-1-NA	2
NFIA	4774	down	0.0123129	0.0345404	NA-1-NA-1	2			Yes	SMAD
MAL	4118	down	0.0123453	0.0345576	NA-1-1-NA	2		Yes
CD1C	911	down	0.0124348	0.034573	NA-NA-1-1	2
LXN	56925	down	0.0125026	0.0346495	NA-1-1-NA	2		Yes
PTGDS	5730	down	0.0125431	0.0347167	NA-NA-1-1	2
SH2D3C	10044	down	0.0126519	0.0348281	1-NA-NA-1	2
PTPN6	5777	down	0.0127064	0.0348314	1-NA-NA-1	2		Yes			Yes
CYFIP2	26999	down	0.0128708	0.0351411	1-NA-NA-1	2
TMPRSS4	56649	down	0.0129268	0.0351665	NA-1-1-NA	2					Yes
SCARA5	286133	down	0.0132916	0.0357616	1-NA-NA-1	2
CLMN	79789	down	0.0133578	0.035896	NA-1-1-NA	2
MEIS1	4211	down	0.0134122	0.0359549	NA-1-1-NA	2	Yes		Yes	Homeodomain
CBFA2T3	863	down	0.0134821	0.0360155	1-NA-NA-1	2		Yes	No	Unknown
RAB11FIP1	80223	down	0.0135212	0.0360577	NA-1-1-NA	2
FOLR2	2350	down	0.0135947	0.0361206	1-NA-NA-1	2
PALMD	54873	down	0.0136855	0.0362021	NA-1-1-NA	2
EPN3	55040	down	0.0137405	0.0362021	NA-1-1-NA	2
CHST9	83539	down	0.0138823	0.036253	NA-1-NA-1	2
MEIS2	4212	down	0.0139062	0.036253	NA-1-1-NA	2			Yes	Homeodomain
CETN2	1069	down	0.0141285	0.0364835	NA-1-1-NA	2
SPAG1	6674	down	0.0145216	0.0370074	NA-1-1-NA	2
CTGF	1490	down	0.0146349	0.0371103	NA-1-1-NA	2	Yes	Yes			Yes
ZPBP2	124626	down	0.0147735	0.0372565	1-NA-NA-1	2
CXCL1	2919	down	0.0148628	0.0373719	NA-1-1-NA	2	Yes
CCL21	6366	down	0.0148679	0.0373719	NA-NA-1-1	2					Yes
ABAT	18	down	0.01492	0.0373759	NA-1-1-NA	2
TLR10	81793	down	0.0152108	0.0380185	1-NA-NA-1	2
CA12	771	down	0.0152656	0.0381124	NA-1-1-NA	2
KLK10	5655	down	0.0153817	0.038359	NA-1-1-NA	2		Yes
RASGRP3	25780	down	0.0154425	0.0384675	1-NA-NA-1	2
CMAHP	8418	down	0.0154981	0.0385194	NA-1-1-NA	2
PPIL6	285755	down	0.01558	0.0386796	NA-1-NA-1	2
PDZK1IP1	10158	down	0.0157323	0.038927	NA-1-1-NA	2	Yes
SPINK5	11005	down	0.0159091	0.0392767	NA-1-1-NA	2
MANSC1	54682	down	0.0161463	0.0397295	NA-1-1-NA	2
CHST6	4166	down	0.0162175	0.0398605	NA-1-NA-1	2
ELK3	2004	down	0.0162655	0.0399342	NA-1-1-NA	2	Yes		Yes	Ets	Yes
ASS1	445	down	0.0165654	0.0405358	NA-1-1-NA	2		Yes
GUCY2C	2984	down	0.0166189	0.0405765	1-NA-NA-1	2		Yes
PLS1	5357	down	0.0166257	0.0405765	NA-1-1-NA	2
GDF15	9518	down	0.0167466	0.0407991	NA-1-1-NA	2					Yes
SLC22A16	85413	down	0.0169089	0.0411042	NA-1-NA-1	2
PROS1	5627	down	0.0172959	0.0418613	NA-1-1-NA	2
SIX1	6495	down	0.0173574	0.0419645	NA-1-1-NA	2	Yes		Yes	Homeodomain	Yes
TF	7018	down	0.0174809	0.0422168	NA-1-1-NA	2
ABLIM1	3983	down	0.017729	0.042723	NA-1-1-NA	2
TMEM45B	120224	down	0.0182411	0.0438617	NA-1-NA-1	2
MAOA	4128	down	0.0182934	0.0439398	NA-1-1-NA	2
TNFRSF13B	23495	down	0.0184685	0.0443125	1-NA-NA-1	2
TUBB2A	7280	down	0.018547	0.0444526	NA-1-1-NA	2
ID1	3397	down	0.0188663	0.0450718	NA-1-1-NA	2	Yes		No	bHLH	Yes
MLF1	4291	down	0.0189948	0.0453255	NA-1-1-NA	2
FCRL3	115352	down	0.0190134	0.0453255	1-NA-NA-1	2
CRNN	49860	down	0.0192529	0.045749	NA-1-1-NA	2		Yes
CRCT1	54544	down	0.0193827	0.0458606	NA-1-1-NA	2
RSPH9	221421	down	0.0194244	0.0459104	NA-1-NA-1	2
VSIG2	23584	down	0.0195729	0.0460563	NA-1-NA-1	2
NSUN7	79730	down	0.019578	0.0460563	NA-1-1-NA	2
CR1L	1379	down	0.01959	0.0460563	1-NA-NA-1	2
S100A2	6273	down	0.0197743	0.0464403	NA-1-1-NA	2		Yes			Yes
GRAMD1C	54762	down	0.01984	0.0465452	NA-1-1-NA	2
STK33	65975	down	0.0199651	0.0467056	NA-1-NA-1	2					Yes
DUSP1	1843	down	0.0199716	0.0467056	NA-1-1-NA	2		Yes
TCN1	6947	down	0.0200375	0.0467612	NA-1-1-NA	2
ALDH1A1	216	down	0.0201697	0.0470203	NA-1-1-NA	2	Yes				Yes
BEX4	56271	down	0.020236	0.0471252	NA-1-1-NA	2
POU2F2	5452	down	0.0204517	0.0475775	1-NA-NA-1	2			Yes	Homeodomain; POU
CP	1356	down	0.0205021	0.0476446	NA-1-1-NA	2
WDR66	144406	down	0.0205554	0.0476446	NA-1-NA-1	2
ST6GALNAC1	55808	down	0.0205979	0.0476676	NA-1-NA-1	2
SPRR1A	6698	down	0.0206358	0.0477055	NA-1-1-NA	2
ENPP4	22875	down	0.0207028	0.0478105	NA-1-1-NA	2
CD22	933	down	0.0207561	0.0478837	1-NA-NA-1	2
S100A8	6279	down	0.0209718	0.048131	NA-1-1-NA	2	Yes		No	Unknown	Yes
SEPT6	23157	down	0.0211033	0.048341	1-NA-NA-1	2
KRT24	192666	down	0.0211069	0.048341	NA-1-1-NA	2
PTPRZ1	5803	down	0.0212425	0.0486012	NA-1-1-NA	2					Yes
FOS	2353	down	0.0217202	0.0495408	NA-1-1-NA	2	Yes		Yes	bZIP
CFB	629	down	0.0217888	0.0496463	NA-1-1-NA	2
CCDC89	220388	down	0.0218483	0.0497306	NA-1-NA-1	2
CLEC4C	170482	down	0.0220675	0.050178	1-NA-NA-1	2
ASB2	51676	down	0.0222435	0.0505266	1-NA-NA-1	2
HSF5	124535	down	0.0224203	0.050824	1-NA-NA-1	2			Yes	HSF
EPPK1	83481	down	0.0225509	0.0510678	NA-1-1-NA	2
CLCA2	9635	down	0.0226208	0.0511738	NA-1-1-NA	2
TPD52L1	7164	down	0.0227609	0.0512839	NA-1-1-NA	2
ZC3H12D	340152	down	0.0229099	0.0515647	1-NA-NA-1	2
SLC26A4	5172	down	0.0230424	0.0517577	NA-1-1-NA	2
SPRR1B	6699	down	0.023113	0.0518588	NA-1-1-NA	2
TOX2	84969	down	0.0231341	0.0518588	1-NA-NA-1	2			No	HMG/Sox
MUC5B	727897	down	0.0231837	0.0519095	NA-1-1-NA	2
RBM20	282996	down	0.0232692	0.0519782	NA-1-NA-1	2			No	Unknown
CYP24A1	1591	down	0.0235389	0.0524479	NA-1-1-NA	2	Yes
OSCP1	127700	down	0.0235857	0.0524996	NA-1-NA-1	2		Yes
TMEFF2	23671	down	0.0236765	0.0525961	NA-1-NA-1	2		Yes
GALNT3	2591	down	0.0237532	0.0527136	NA-1-1-NA	2
PHLDA2	7262	down	0.0239685	0.0531381	NA-1-1-NA	2		Yes			Yes
AKR1C1	1645	down	0.0240404	0.0531679	NA-1-1-NA	2
BTK	695	down	0.0240539	0.0531679	1-NA-NA-1	2		Yes	No	Unknown
PLEKHH1	57475	down	0.024225	0.0534929	NA-1-NA-1	2
KRT13	3860	down	0.0242569	0.0535015	NA-1-1-NA	2			No	bZIP
LY6D	8581	down	0.0250587	0.0547078	NA-1-1-NA	2
CD180	4064	down	0.0251035	0.0547242	1-NA-NA-1	2
ELF5	2001	down	0.0257239	0.0558022	NA-1-1-NA	2			Yes	Ets	Yes
TRIM7	81786	down	0.0257827	0.0558752	NA-1-NA-1	2
KRT6A	3853	down	0.026097	0.0564612	NA-1-1-NA	2
CD52	1043	down	0.0264068	0.0570603	1-NA-NA-1	2
ANXA3	306	down	0.0265482	0.05731	NA-1-1-NA	2			No	Unknown
BPIFB1	92747	down	0.0266233	0.0573603	NA-1-NA-1	2
ANKRD35	148741	down	0.0266714	0.0574082	NA-1-NA-1	2
SPATA17	128153	down	0.026816	0.0576634	NA-1-NA-1	2
PRR15	222171	down	0.0274468	0.0586219	NA-1-NA-1	2
PLCG2	5336	down	0.0277643	0.0590724	1-NA-NA-1	2
IRF8	3394	down	0.0286216	0.0607217	1-NA-NA-1	2		Yes	Yes	IRF	Yes
TMEM125	128218	down	0.0288844	0.0612206	NA-1-NA-1	2
SYTL4	94121	down	0.0295835	0.0625566	NA-1-NA-1	2
ABCA13	154664	down	0.0302445	0.0637984	NA-1-NA-1	2
IL16	3603	down	0.0306706	0.0644519	1-NA-NA-1	2
FCRL4	83417	down	0.0311195	0.0650966	NA-1-NA-1	2
LIMD2	80774	down	0.0312563	0.0653113	1-NA-NA-1	2
MUC20	200958	down	0.0315876	0.0659414	NA-1-NA-1	2
ZG16B	124220	down	0.0316921	0.0660351	NA-1-NA-1	2
RAB30	27314	down	0.0321022	0.0665768	1-NA-NA-1	2
PCP4L1	654790	down	0.0326397	0.0673835	NA-1-NA-1	2
GPR18	2841	down	0.0333043	0.0684085	1-NA-NA-1	2
NCR3	259197	down	0.0334778	0.0685036	1-NA-NA-1	2
UCP2	7351	down	0.0339132	0.069168	1-NA-NA-1	2					Yes
WASF3	10810	down	0.0340881	0.0694609	1-NA-NA-1	2					Yes
SH3BGRL2	83699	down	0.0342486	0.0695323	NA-1-NA-1	2
CCDC80	151887	down	0.0344116	0.0696717	NA-1-NA-1	2
AICDA	57379	down	0.0350668	0.0707289	1-NA-NA-1	2
TCEA3	6920	down	0.0365631	0.0725697	NA-1-NA-1	2
MUC15	143662	down	0.038146	0.0753741	NA-1-NA-1	2
ART4	420	down	0.0416238	0.0806643	1-NA-NA-1	2
PTPRCAP	5790	down	0.0428832	0.0822422	1-NA-NA-1	2
PRKCB	5579	down	0.0431763	0.0826614	1-NA-NA-1	2		Yes	No	Unknown
LAT2	7462	down	0.0461589	0.0876149	1-NA-NA-1	2		Yes				0.57351
KIAA0319	9856	down	0.0472758	0.0893525	NA-1-NA-1	2
IKZF1	10320	down	0.0484052	0.0908648	1-NA-NA-1	2	Yes	Yes	Yes	C2H2 ZF
KLF8	11279	down	0.0493384	0.0919187	NA-1-NA-1	2	Yes		Yes	C2H2 ZF	Yes
SIT1	27240	down	0.0508067	0.0941006	1-NA-NA-1	2
MAP4K1	11184	down	0.0511239	0.0945516	1-NA-NA-1	2		Yes
PDCD1	5133	down	0.0515564	0.0952504	1-NA-NA-1	2					Yes
TMEM156	80008	down	0.0528313	0.0972815	1-NA-NA-1	2
LRMP	4033	down	0.0541289	0.099013	1-NA-NA-1	2		Yes
EFCAB6	64800	down	0.0583341	0.104703	NA-1-NA-1	2
APBB1IP	54518	down	0.0584467	0.104703	1-NA-NA-1	2
SCN4A	6329	down	0.0604912	0.107718	1-NA-NA-1	2
MAP1A	4130	down	0.0638531	0.112173	NA-1-NA-1	2
SP140	11262	down	0.0656249	0.114469	1-NA-NA-1	2			Yes	SAND
TNFSF11	8600	down	0.0682637	0.11842	NA-1-NA-1	2			No	Unknown	Yes
AIM2	9447	down	0.0687486	0.119168	1-NA-NA-1	2		Yes	No	Unknown
MYBL1	4603	down	0.0778734	0.133111	1-NA-NA-1	2			Yes	Myb/SANT
CD79A	973	down	0.0819046	0.139032	1-NA-NA-1	2
COX7A1	1346	down	0.0832248	0.140847	NA-NA-1-1	2
TOX	9760	down	0.0852229	0.143571	1-NA-NA-1	2			No	HMG/Sox
RHOH	399	down	0.086432	0.145277	1-NA-NA-1	2
SPATA48	100130988	down	0.000144984	0.00428037	1-NA-NA-NA	1
LOC100505622	100505622	down	0.000193311	0.00525912	1-NA-NA-NA	1
XXYLT1-AS2	101410543	down	0.000241639	0.00581685	1-NA-NA-NA	1
LPP-AS1	100873917	down	0.000338295	0.00695137	1-NA-NA-NA	1
ZNF804A	91752	down	0.000386609	0.00720262	1-NA-NA-NA	1			Yes	C2H2 ZF
SHISA3	152573	down	0.000459277	0.00765577	NA-NA-NA-1	1		Yes
ZNF860	344787	down	0.000604098	0.00884974	1-NA-NA-NA	1			Yes	C2H2 ZF

## Sheet: Table S3
Dataset	EBV genes	Host genes	PCC	P value
SRP058243	EBNA-1	DNMT3B	0.333	0.033
	LF1	DNMT3A	0.326	0.037
	BALF5	DNMT1	0.32	0.041
	EBNA-1	EZH2	0.32	0.041
	EBNA-1	SUZ12	0.474	0.0017
	LF2	PRC1	0.425	0.0056
GSE102349	EBNA1	DNMT1	0.44	1.2e-06
	EBNA1	DNMT3A	0.4	1.2e-05
	EBNA1	DNMT3B	0.32	0.00059
	EBNA1	PRC1	0.54	7.3e-10
	EBNA1	EZH2	0.35	0.00013
	EBNA1	SUZ12	0.37	6.9e-05

## Sheet: Table S4
979 PPI genes of 56 aberrant methylated DMGs
KEGG_PATHWAY	Count	P_Value	Benjamini adjust P value
Osteoclast differentiation	38	2.5e-14	2.1e-12
T cell receptor signaling pathway	33	3.2e-14	1.9e-12
Pancreatic cancer	22	7.5e-10	1.3e-08
Prolactin signaling pathway	22	4.6e-09	6.3e-08
Epstein-Barr virus infection	29	7.2e-09	8.8e-08
Fc epsilon RI signaling pathway	21	1.2e-08	1.3e-07
Hepatitis C	30	1.3e-08	1.4e-07
Neurotrophin signaling pathway	27	8.8e-08	6.3e-07
Chagas disease (American trypanosomiasis)	23	1.4e-06	8.3e-06
TNF signaling pathway	23	2.2e-06	1.3e-05
Natural killer cell mediated cytotoxicity	24	6.3e-06	3.3e-05
NOD-like receptor signaling pathway	15	1.6e-05	7.8e-05
Sphingolipid signaling pathway	23	1.6e-05	7.8e-05
Toll-like receptor signaling pathway	21	2.5e-05	0.00011
Toxoplasmosis	21	4.3e-05	0.0002
RIG-I-like receptor signaling pathway	16	5.6e-05	0.00024
Influenza A	27	0.00011	0.00047
128 up-regulated genes targeted by 12 hypermethylated miRNAs
KEGG_PATHWAY	Count	P_Value	Benjamini adjust P value
Cell cycle	13	2.1e-09	2.6e-07
Pathways in cancer	16	4.7e-06	0.00019
p53 signaling pathway	8	3.7e-06	0.00022
PI3K-Akt signaling pathway	14	2.6e-05	0.00062
Viral carcinogenesis	8	0.0039	0.036

## Sheet: Table S5
	GSE32960		GSE36682		GSE70970
miRNA	Log FC (cancer vs . Cancer-free)	P value	Log FC	P value	Log FC	P value
hsa-miR-196a*	0.066259	0.369	-0.449482	4.76e-05	NA	NA
hsa-miR-196a	0.0388	0.59	-0.230759	0.104	-6.87614	1.1238e-34
hsa-miR-129-5p	0.246869	0.0269	0.384172	0.00132	NA	NA
hsa-miR-129-3p	0.000989	0.992	0.096461	0.277	NA	NA
hsa-miR-149*	0.503463	0.000218	-0.985193	9.86e-05	NA	NA
hsa-miR-149	-0.015467	0.866	-0.02542	0.911	-1.29364	0.110399
hsa-miR-152	-0.322819	0.000301	-1.03397	1.88e-05	-1.07326	0.0866606
hsa-miR-137	-0.281101	0.00019	0.164128	0.433	2.73215	1.30264e-10
hsa-miR-34b*	-1.10309	2.12e-25	-1.19808	0.0156	NA	NA
hsa-miR-34b	-0.94236	6.23e-15	-1.68401	1.97e-07	NA	NA
hsa-miR-34c-5p	-1.44307	2.02e-19	-2.37898	0.000283	-6.90044	9.63704e-38
hsa-miR-34c-3p	-0.345863	0.001	-0.195253	0.418	-4.83835	7.85176e-17
hsa-miR-212	0.050752	0.756	0.441903	0.0611	NA	NA
hsa-miR-762	NA	NA	NA	NA	NA	NA
hsa-miR-935	0.019476	0.85	-0.31756	0.000259	NA	NA
hsa-miR-1258	0.179594	0.0896	0.339924	0.000411	NA	NA
hsa-miR-150	-2.88644	1.61e-33	-1.21124	0.0409	-1.73111	3.91186e-05
hsa-miR-150*	0.07336	0.472	-0.158525	0.332	NA	NA

## Sheet: Table S6
miRNA	Species (miRNA)	Target Gene	Target Gene (Entrez Gene ID)
hsa-miR-196a-5p	Homo sapiens	KRT5	3852
hsa-miR-196a-5p	Homo sapiens	HOXC8	3224
hsa-miR-196a-5p	Homo sapiens	HMGA2	8091
hsa-miR-196a-5p	Homo sapiens	LGR4	55366
hsa-miR-196a-5p	Homo sapiens	IGF2BP3	10643
hsa-miR-196a-5p	Homo sapiens	RFX5	5993
hsa-miR-196a-5p	Homo sapiens	CCND2	894
hsa-miR-196a-5p	Homo sapiens	ITGAV	3685
hsa-miR-196a-5p	Homo sapiens	NEMP1	23306
hsa-miR-196a-5p	Homo sapiens	NRXN1	9378
hsa-miR-196a-5p	Homo sapiens	TSKU	25987
hsa-miR-196a-5p	Homo sapiens	KCTD1	284252
hsa-miR-196a-5p	Homo sapiens	HAUS6	54801
hsa-miR-196a-5p	Homo sapiens	ENAH	55740
hsa-miR-196a-5p	Homo sapiens	CCNE2	9134
hsa-miR-196a-5p	Homo sapiens	KIF18B	146909
hsa-miR-196a-5p	Homo sapiens	CCND1	595
hsa-miR-196a-5p	Homo sapiens	BUB1	699
hsa-miR-196a-5p	Homo sapiens	TYMS	7298
hsa-miR-196a-5p	Homo sapiens	GATA6	2627
hsa-miR-196a-3p	Homo sapiens	CXCL10	3627
hsa-miR-196a-3p	Homo sapiens	F2RL2	2151
hsa-miR-196a-3p	Homo sapiens	FUT1	2523
hsa-miR-196a-5p	Homo sapiens	HOXA9	3205
hsa-miR-196a-5p	Homo sapiens	HSPA4L	22824
hsa-miR-196a-3p	Homo sapiens	RAPGEFL1	51195
hsa-miR-196a-3p	Homo sapiens	ZNF556	80032
hsa-miR-196a-5p	Homo sapiens	CTPS1	1503
hsa-miR-196a-3p	Homo sapiens	OLR1	4973
hsa-miR-196a-5p	Homo sapiens	HOXA10	3206
hsa-miR-196a-5p	Homo sapiens	CDKN1A	1026
hsa-miR-196a-3p	Homo sapiens	PLXNA1	5361
hsa-miR-196a-3p	Homo sapiens	CDCP1	64866
hsa-miR-129-2-3p	Homo sapiens	SOX4	6659
hsa-miR-129-2-3p	Homo sapiens	PRRG4	79056
hsa-miR-129-2-3p	Homo sapiens	THBS2	7058
hsa-miR-129-2-3p	Homo sapiens	WNT4	54361
hsa-miR-129-2-3p	Homo sapiens	KNTC1	9735
hsa-miR-129-2-3p	Homo sapiens	EPHB2	2048
hsa-miR-129-2-3p	Homo sapiens	CSE1L	1434
hsa-miR-129-2-3p	Homo sapiens	SCD5	79966
hsa-miR-129-2-3p	Homo sapiens	PYCR1	5831
hsa-miR-129-2-3p	Homo sapiens	E2F5	1875
hsa-miR-152-3p	Homo sapiens	CEP55	55165
hsa-miR-152-3p	Homo sapiens	KIF2C	11004
hsa-miR-152-5p	Homo sapiens	TFRC	7037
hsa-miR-152-3p	Homo sapiens	CCT6A	908
hsa-miR-152-3p	Homo sapiens	FGFR3	2261
hsa-miR-152-3p	Homo sapiens	CCND1	595
hsa-miR-152-3p	Homo sapiens	CCNA2	890
hsa-miR-152-3p	Homo sapiens	ETV7	51513
hsa-miR-152-5p	Homo sapiens	CD274	29126
hsa-miR-152-3p	Homo sapiens	CD274	29126
hsa-miR-152-3p	Homo sapiens	CDKN1A	1026
hsa-miR-149-5p	Homo sapiens	CALD1	800
hsa-miR-149-5p	Homo sapiens	KNTC1	9735
hsa-miR-149-5p	Homo sapiens	SCD	6319
hsa-miR-149-5p	Homo sapiens	CCT6A	908
hsa-miR-149-5p	Homo sapiens	SDC1	6382
hsa-miR-149-5p	Homo sapiens	E2F3	1871
hsa-miR-149-5p	Homo sapiens	RAN	5901
hsa-miR-149-5p	Homo sapiens	HOXA10	3206
hsa-miR-149-5p	Homo sapiens	KREMEN1	83999
hsa-miR-149-5p	Homo sapiens	SMC1A	8243
hsa-miR-149-5p	Homo sapiens	ZWINT	11130
hsa-miR-149-5p	Homo sapiens	TMEM237	65062
hsa-miR-149-5p	Homo sapiens	BIRC5	332
hsa-miR-149-5p	Homo sapiens	FOXM1	2305
hsa-miR-149-5p	Homo sapiens	GPC1	2817
hsa-miR-149-3p	Homo sapiens	GPC1	2817
hsa-miR-149-3p	Homo sapiens	QDPR	5860
hsa-miR-149-3p	Homo sapiens	FAM83B	222584
hsa-miR-149-3p	Homo sapiens	SCD	6319
hsa-miR-149-3p	Homo sapiens	EPHB2	2048
hsa-miR-149-3p	Homo sapiens	COL5A1	1289
hsa-miR-149-3p	Homo sapiens	NAV2	89797
hsa-miR-149-3p	Homo sapiens	GATA6	2627
hsa-miR-149-3p	Homo sapiens	FAM83H	286077
hsa-miR-149-3p	Homo sapiens	ASCL2	430
hsa-miR-149-3p	Homo sapiens	HOXB13	10481
hsa-miR-149-5p	Homo sapiens	AURKA	6790
hsa-miR-149-3p	Homo sapiens	PRRG4	79056
hsa-miR-149-3p	Homo sapiens	IGSF6	10261
hsa-miR-149-3p	Homo sapiens	SCD5	79966
hsa-miR-149-5p	Homo sapiens	PCLAF	9768
hsa-miR-149-5p	Homo sapiens	TWSG1	57045
hsa-miR-149-3p	Homo sapiens	FOSL2	2355
hsa-miR-149-3p	Homo sapiens	CLEC7A	64581
hsa-miR-149-3p	Homo sapiens	INTS7	25896
hsa-miR-149-3p	Homo sapiens	F2RL2	2151
hsa-miR-149-3p	Homo sapiens	ZNF503	84858
hsa-miR-149-3p	Homo sapiens	RRM2	6241
hsa-miR-149-5p	Homo sapiens	RRM2	6241
hsa-miR-149-3p	Homo sapiens	CDCP1	64866
hsa-miR-149-3p	Homo sapiens	CDKN1A	1026
hsa-miR-149-3p	Homo sapiens	EFNB1	1947
hsa-miR-149-3p	Homo sapiens	FZD7	8324
hsa-miR-149-3p	Homo sapiens	HOXC8	3224
hsa-miR-149-3p	Homo sapiens	LMNB2	84823
hsa-miR-149-3p	Homo sapiens	PLXNA1	5361
hsa-miR-149-3p	Homo sapiens	TSKU	25987
hsa-miR-149-3p	Homo sapiens	INTS13	55726
hsa-miR-149-3p	Homo sapiens	PLEKHG3	26030
hsa-miR-149-3p	Homo sapiens	RIF1	55183
hsa-miR-149-3p	Homo sapiens	YES1	7525
hsa-miR-137	Homo sapiens	PTGS2	5743
hsa-miR-137	Homo sapiens	CSE1L	1434
hsa-miR-137	Homo sapiens	FMNL2	114793
hsa-miR-137	Homo sapiens	KIT	3815
hsa-miR-137	Homo sapiens	SLC39A14	23516
hsa-miR-137	Homo sapiens	AURKA	6790
hsa-miR-137	Homo sapiens	HOXC8	3224
hsa-miR-137	Homo sapiens	TLR3	7098
hsa-miR-137	Homo sapiens	EZH2	2146
hsa-miR-137	Homo sapiens	CALN1	83698
hsa-miR-212-3p	Homo sapiens	BRCA1	672
hsa-miR-212-3p	Homo sapiens	CCNA2	890
hsa-miR-212-3p	Homo sapiens	CCNB1	891
hsa-miR-212-3p	Homo sapiens	FZD6	8323
hsa-miR-212-5p	Homo sapiens	PAICS	10606
hsa-miR-212-5p	Homo sapiens	TMEM178B	100507421
hsa-miR-212-5p	Homo sapiens	HSPA4L	22824
hsa-miR-212-3p	Homo sapiens	CALN1	83698
hsa-miR-212-3p	Homo sapiens	SOX4	6659
hsa-miR-212-3p	Homo sapiens	CDKN1A	1026
hsa-miR-212-3p	Homo sapiens	GMNN	51053
hsa-miR-762	Homo sapiens	TSKU	25987
hsa-miR-762	Homo sapiens	POU2F3	25833
hsa-miR-762	Homo sapiens	COL1A1	1277
hsa-miR-762	Homo sapiens	FSCN1	6624
hsa-miR-762	Homo sapiens	MDK	4192
hsa-miR-762	Homo sapiens	ORC6	23594
hsa-miR-935	Homo sapiens	LMNB2	84823
hsa-miR-935	Homo sapiens	FZD6	8323
hsa-miR-935	Homo sapiens	CDK1	983
hsa-miR-935	Homo sapiens	RIF1	55183
hsa-miR-935	Homo sapiens	COL12A1	1303
hsa-miR-150-5p	Homo sapiens	VEGFA	7422
hsa-miR-150-5p	Homo sapiens	BIRC5	332
hsa-miR-150-5p	Homo sapiens	SYNPO2	171024
hsa-miR-150-5p	Homo sapiens	FGD6	55785
hsa-miR-150-5p	Homo sapiens	TNFSF15	9966
hsa-miR-150-5p	Homo sapiens	EZH2	2146
hsa-miR-150-5p	Homo sapiens	EPHB2	2048
hsa-miR-150-5p	Homo sapiens	CEP135	9662
hsa-miR-150-5p	Homo sapiens	EMP2	2013
hsa-miR-150-5p	Homo sapiens	HSPA4L	22824
hsa-miR-150-5p	Homo sapiens	INTS7	25896
hsa-miR-150-5p	Homo sapiens	STAT1	6772
hsa-miR-150-5p	Homo sapiens	ARMT1	79624
hsa-miR-34b-5p	Homo sapiens	BCL2	596
hsa-miR-34c-5p	Homo sapiens	CAV1	857
hsa-miR-34b-5p	Homo sapiens	CAV1	857
hsa-miR-34c-5p	Homo sapiens	E2F3	1871
hsa-miR-34b-5p	Homo sapiens	CDK4	1019
hsa-miR-34c-5p	Homo sapiens	CDK4	1019
hsa-miR-34c-5p	Homo sapiens	CCNE2	9134
hsa-miR-34b-5p	Homo sapiens	CCNE2	9134
hsa-miR-34b-3p	Homo sapiens	BCL2	596
hsa-miR-34b-3p	Homo sapiens	CDK4	1019
hsa-miR-34c-5p	Homo sapiens	BCL2	596
hsa-miR-34b-3p	Homo sapiens	VEGFA	7422
hsa-miR-34c-5p	Homo sapiens	ULBP2	80328
hsa-miR-34b-3p	Homo sapiens	CCND1	595
hsa-miR-34b-5p	Homo sapiens	HOXC8	3224
hsa-miR-34b-5p	Homo sapiens	TNFAIP2	7127
hsa-miR-34b-5p	Homo sapiens	CD274	29126
hsa-miR-34c-5p	Homo sapiens	EFNB1	1947
hsa-miR-34b-5p	Homo sapiens	EFNB1	1947
hsa-miR-34b-3p	Homo sapiens	ZNRF3	84133
hsa-miR-34b-5p	Homo sapiens	SHROOM2	357
hsa-miR-34b-5p	Homo sapiens	CAMSAP2	23271
hsa-miR-34b-3p	Homo sapiens	KIAA1549L	25758
hsa-miR-34b-3p	Homo sapiens	IFI44L	10964
hsa-miR-34b-3p	Homo sapiens	EIF2AK2	5610
hsa-miR-34c-5p	Homo sapiens	CCND1	595
hsa-miR-34c-5p	Homo sapiens	AXL	558
hsa-miR-34b-5p	Homo sapiens	CDCP1	64866
hsa-miR-34b-5p	Homo sapiens	ULBP2	80328
hsa-miR-34b-3p	Homo sapiens	BRIP1	83990
hsa-miR-34b-5p	Homo sapiens	RASSF4	83937
